# Supplementary material for: Lecanora s.lat. (Ascomycota, Lecanoraceae) in Brazil: DNA Barcoding Coupled with Phenotype Characters Reveals Numerous Novel Species
Source: J Fungi (Basel). 2023 Mar 28;9(4):415. doi: 10.3390/jof9040415 (PMC10141014; doi:10.3390/jof9040415)
Supplement: Supplementary file 1 [file jof-09-00415-s001.zip]

Archive with 1 entries (1 files):
- jof-2277442-supplementary.fasta
