# Supplementary material for: Lecanora s.lat. (Ascomycota, Lecanoraceae) in Brazil: DNA Barcoding Coupled with Phenotype Characters Reveals Numerous Novel Species
Source: J Fungi (Basel). 2023 Mar 28;9(4):415. doi: 10.3390/jof9040415 (PMC10141014; doi:10.3390/jof9040415)
Supplement: Supplementary file 1 [file jof-09-00415-s001.zip › jof-2277442-supplementary.fasta]

>Lecanora_saxigena_KP224467
GTTCCGTAGGTGAACCTGCGGAAGGATCATTAATG-AGAG--AGGG-G-CTTTGGG-CTC
CC-GGGG----------G-CTTCGG--CCGCCAACTCTTT-ACCCTT-TGC-GTAT-G-A
TACC---TCTGTTGCTTTGGCGGGTCTT-G-----------GG-C-GCT-----------
------------GCCCATATCGT-----CTGG-----C----CTCAACCCG-G---CCAG
GTCGAAGAGCGCTCGTCAAG--AGCTC-TTTC----TCA-ACT-CTTTT-TAA--CTG-A
-TG-CA-GTCGGAG-TAC-A-----ATA-TAAA--TAGA---AAAAAA--CTTTCAACAA
CGGATCTCTTGGTTCTGGCATCGATGAAGAACGCAGCGAAATGCGATAAGTAATGTGAAT
TGCAGAATTCAGTGAATCATCGAATCTTTGAACGCACATTGCACCTTCTGGCATTCCGGG
AGGTATACCTGTTCGAGCGTCATTGCAACCC--TCAAGCT---TG-GCTTGGTGTT-GGG
CCTT-CG----TCTCC--------------GGGCGG-GCCT--GAAAAACAGTGGCAG-C
CCGGTGGGA-CTTCAAGCG-CAGTA-AATC---------AATC-TTCCGC-TCC-GG-GG
TT-CTCGCCGAGGCTTTCGGCCA-G-ACGA--C--AAATCT--CCTT-AA-TA-ATT-GA
CC-TCGGATCAGGTAGGGATACCCGCT---------------------------------
---
>Lecanora_saxigena_KP224466
GTTCCGTAGGTGAACCTGCGGAAGGATCATTAATG-AGAG--AGGG-G-CTTTGGG-CTC
CC-GGGG----------G-CTTCGG--CCGCCAACTCTTT-ACCCTT-TGC-GTAT-G-A
TACC---TCTGTTGCTTTGGCGGGTCTT-G-----------GG-C-GCT-----------
------------GCCCATATCGT-----CTGG-----C----CTCAACCCG-G---CCAG
GTCGAAGAGCGCTCGTCAAG--AGCTCTTTTC----TCA-ACT-CTTTT-TAA--CTG-A
-TG-CA-GTCGGAG-TAC-A-----ATA-TAAA--TAGA---AAAAAA--CTTTCAACAA
CGGATCTCTTGGTTCTGGCATCGATGAAGAACGCAGCGAAATGCGATAAGTAATGTGAAT
TGCAGAATTCAGTGAATCATCGAATCTTTGAACGCACATTGCACCTTCTGGCATTCCGGG
AGGTATACCTGTTCGAGCGTCATTGCAACCC--TCAAGCT---TG-GCTTGGTGTT-GGG
CCTT-CG----TCTCC--------------GGGCGG-GCCT--GAAAAACAGTGGCAG-C
CCGGTGGGA-CTTCAAGCG-CAGTA-AATC---------AATC-TTCCGC-TCC-GG-GG
TT-CTCGCCGAGGCTTTTGGCCA-G-ACGG--C--AAATCT--CCTT-AA-TA-ATT-GA
CC-TC-------------------------------------------------------
---
>Lecanora_saxigena_KP224468
GTTCCGTAGGTGAACCTGCGGAAGGATCATTAATG-AGAG--AGGG-G-CTTTGGG-CTC
CC-GGGG----------G-CTTCGG--CCGCCAACTCTTT-ACCCTT-TGC-GTAT-G-A
TACC---TCTGTTGCTTTGGCGGGTCTT-G-----------GG-C-GCT-----------
------------GCCCATATCGT-----CTGG-----C----CTCAACCCG-G---CCAG
GTCGAAGAGCGCTCGTCAAG--AGCTCTTTTC----TCA-ACT-CTTTT-TAA--CTG-A
-TG-CA-GTCGGAG-TAC-A-----ATA-TAAA--TAGA---AAAAAA--CTTTCAACAA
CGGATCTCTTGGTTCTGGCATCGATGAAGAACGCAGCGAAATGCGATAAGTAATGTGAAT
TGCAGAATTCAGTGAATCATCGAATCTTTGAACGCACATTGCACCTTCTGGCATTCCGGG
AGGTATACCTGTTCGAGCGTCATTGCAACCC--TCAAGCT---TG-GCTTGGTGTT-GGG
CCTT-CG----TCTCC--------------GGGCGG-GCCT--GAAAAACAGTGGCAG-C
CCGGTGGGA-CTTCAAGCG-CAGTA-AATC---------AATC-TTCCGC-TCC-GG-GG
TT-CTCGCCGAGGCTTTTGGCCA-G-ACGG--C--AAATCT--CCTT-AA-TA-ATT-GA
CC-TCGGATCAGGTAGGGATACCCGCT---------------------------------
---
>Lecanora_cinereofusca_KP224470
---------------------AAGGATCATTAATG-AGAGA-AGGG-G-CTTCGTG-CTC
CC-GGGG----------G-CCTCGG--CCGCCAACTCTTT-ACCCTG-TGT-GTTT-G-A
TACC---CCTGTTGCTTTGGCGGGTCTT-G-----------GG-C-ACT-----------
------------GCCCATGTCGT-----CCGG-----C----CGCCACGCG-G---CCAG
GTCGGAGAGTGCCCGTCAAG--AGCTC-TTTC----TCA-ACT-C--TT-TAA--CCA-C
-TG-AA-GTCCGAG-TAT-A-----ACA-CGAA-TTAAA---AAAAAA--CTTTCAACAA
CGGATCTCTTGGTTCTGGCATCGATGAAGAACGCAGCGAAATGCGATAAGTAATGTGAAT
TGCAGAATTCAGTGAATCATCGAATCTTTGAACGCACATTGCACCTTCTGGCATTCCGGG
AGGTATACCTGTTCGAGCGTCATTGCAACCT--TCAAGCT---TG-GCTTGGTGTT-GGG
CATC-CG----TCTCC--------------GGGCGA-GCCT--GAAACACAGTGGCAG-C
CCGGTGGGA-CTTCAAGCG-CAGTA-AATC---------AATC-TTTCGC-TCC-GG-GG
TT-CTCAGCGAGGCTTTTGGCCA-G-ATAG--A--CTACAC--ATTT-TT-CA-A-----
------------------------------------------------------------
---
>Lecanora_cinereofusca_KP224471
---------------------AAGGATCATTAATG-AGAGA-AGGG-G-CTTCGTG-CTC
CC-GGGG----------G-CCTCGG--CCGCCAACTCTTT-ACCCTG-TGT-GTTT-G-A
TACC---CCTGTTGCTTTGGCGGGTCTT-G-----------GG-C-ACT-----------
------------GCCCATGTCGT-----CCGG-----C----CGCCACTCG-G---CCAG
GTCGGAGAGTGCCCGTCAAG--AGCTC-TTTC----TCA-ACT-C--TT-TAA--CCA-C
-TG-AA-GTCCGAG-TAT-A-----ACA-CGAA-TTAAA----AAAAA--CTTTCAACAA
CGGATCTCTTGGTTCTGGCATCGATGAAGAACGCAGCGAAATGCGATAAGTAATGTGAAT
TGCAGAATTCAGTGAATCATCGAATCTTTGAACGCACATTGCACCTTCTGGCATTCCGGG
AGGTATACCTGTTCGAGCGTCATTGCAACCT--TCAAGCT---TG-GCTTGGTGTT-GGG
CATC-CG----TCTCC--------------GGGCGA-GCCT--GAAACACAGTGGCAG-C
CCGGTGGGA-CTTCAAGCG-CAGTA-AATCA--------AATC-TTTCGC-TCC-GG-GG
TT-CTCAGCGAGGCTTTTGGCCA-G-ATAG--A--CTACAC--ATTT-TT-CA-A-----
------------------------------------------------------------
---
>Lecanora_cinereofusca_KP224469
GTTCCGTAGGTGAACCTGCGGAAGGATCATTAATG-AGAGA-AGGG-G-CTTCGTG-CTC
CC-GGGG----------G-CCTCGG--CCGCCAACTCTTT-ACCCTG-TGT-GTTT-G-A
TACC---CCTGTTGCTTTGGCGGGTCTT-G-----------GG-C-ACT-----------
------------GCCCATGTCGT-----CCGG-----C----CGCCACTCG-G---CCAG
GTCGGAGAGTGCCCGTCAAG--AGCTC-TTTC----TCA-ACT-C--TT-TAA--CCA-C
-TG-AA-GTCCGAG-TAT-A-----ACA-CGAA-TTAAA----AAAAA--CTTTCAACAA
CGGATCTCTTGGTTCTGGCATCGATGAAGAACGCAGCGAAATGCGATAAGTAATGTGAAT
TGCAGAATTCAGTGAATCATCGAATCTTTGAACGCACATTGCACCTTCTGGCATTCCGGG
AGGTATACCTGTTCGAGCGTCATTGCAACCT--TCAAGCT---TG-GCTTGGTGTT-GGG
CATC-CG----TCTCC--------------GGGCGA-GCCT--GAAACACAGTGGCAG-C
CCGGTGGGA-CTTCAAGCG-CAGTA-AATCA--------AATC-TTTCGC-TCC-GG-GG
TT-CTCAGCGAGGCTTTTGGCCA-G-ATAG--A--CTACAC--ATTT-CT-CA-ATT-GA
CC-TCGGATCAGGTAGGGATACCCGCT---------------------------------
---
>Lecanora_farinaria_KY548042
--------------------------------CTG-AGAG--AGGG-G-CTTCGCG-CTC
CC-GGGGG---------G-CTTCGGC-CTCCCAACTCTTCAACCCTG-TGC-AAAC-G-T
-ACC---TTTGTTGCTTTGGCGGGCTGC-G-----------GC-G-CCG--ACCCC---C
CTCGGGCT--C-GCTCGTGCCAG-----CGGGGCAAA-----C-CCGCATA-T---GCTG
GATCATCAGCTCCCGTCAGA--GGCCC-A-TC----TAA-ACC-C-TTT-CAA--TCA-G
-TG-TC-GTCCGAG-TAC-A-----AAA-CAAA--TAGT----AAAAA--CTTTCAACAA
CGGATCTCTTGGTTCTGGCATCGATGAAGAACGCAGCGAAATGCGATAAGTAATGTGAAT
TGCAGAATTCAGTGAATCATCGAATCTTTGAACGCACATTGCGCCCCTCGGTATTCCGGG
GGGCATGCCTGTTCGAGCGTCATTACACCCC--TCAAGCT---CT-GCTTGGTATT-GGG
CCCT-CG----CCCCGT-------------GGGCGT-GCCC--GAAAAACAGTGGCGG-C
CCGGCGTGA-CCTCAAGCG-TAGTA-AATT-----------TA-TCCCGC-TCT-GGAGG
CT-CGCGCCGCGATC---GGCCA-T-CGAC-CC--CTCACT--TTCA-AA-GA-ATT-GA
CC-TCGGATCAGGTAGGGACACCCGCTGAAC-----------------------------
---
>Lecanora_farinaria_KY548043
--------------------------------CTG-AGAG--AGGG-G-CTTCGCG-CTC
CC-GGGGG---------G-CTTCGGC-CTCCCAACTCTTCAACCCTG-TGC-AAAC-G-T
-ACC---TTTGTTGCTTTGGCGGGCTGC-G-----------GC-G-CCG--ACCCC---C
CTCGGGCT--C-GCTCGTGCCAG-----CGGGGCAAA-----C-CCGCATA-T---GCTG
GATCATCAGCTCCCGTCAGA--GGCCC-A-TC----TAA-ACC-C-TTT-CAA--TCA-G
-TG-TC-GTCCGAG-TAC-A-----AAA-CAAA--TAGT----AAAAA--CTTTCAACAA
CGGATCTCTTGGTTCTGGCATCGATGAAGAACGCAGCGAAATGCGATAAGTAATGTGAAT
TGCAGAATTCAGTGAATCATCGAATCTTTGAACGCACATTGCGCCCCTCGGTATTCCGGG
GGGCATGCCTGTTCGAGCGTCATTACACCCC--TCAAGCT---CT-GCTTGGTATT-GGG
CCCT-CG----CCCCGT-------------GGGCGT-GCCC--GAAAAACAGTGGCGG-C
CCGGCGTGA-CCTCAAGCG-TAGTA-AATT-----------TA-TCCCGC-TCT-GGAGG
CT-CGCGCCGCGATC---GGCCA-T-CGAC-CC--CTCACT--TTCA-AA-GA-ATT-GA
CC-TCGGATCAGGTAGGGATACCCGCTGAAC-----------------------------
---
>Lecanora_pulicaris_KY548052
-------------------------------ACTG-AGAG---GGG-G-CCTCGCG-CCC
CC-GGGGG---------G-TTTCGGC-CCCCCAACTCTTCAACCCTG-TGT-GAAC-G-T
-ACC---TTTGTTGCTTTGGCGGGCTGC-G-----------GC-G-CTG--ACTCCCA-C
ACCGGGGT--C-GCCCGTGCCAG-----CGGCGCTAA-----C-CCGCAGA-T---GCTG
GACCATAAGCTCCCGTCAGA--GGCCC-A-TC----AAA-ACC-C-TTT-GAA--TTA-G
-TG-TC-GTCCGAG-TAC-A-----AAA-C-AA--TAGT----AAAAA--CTTTCAACAA
CGGATCTCTTGGTTCTGGCATCGATGAAGAACGCAGCGAAATGCGATAAGTAATGTGAAT
TGCAGAATTCAGTGAATCATCGAATCTTTGAACGCACATTGCGCCCCTCGGTATTCCGGG
GGGCATGCCTGTTCGAGCGTCATTACACCCC--TCAAGCT---GT-GCTTGGTATT-GGG
CTGT-CG----CCCCCC-------------GGGCGT-GCCC--GAAAAACAGTGGCGG-T
CCGGCGTGA-CTTCAAGCG-TAGTA-AATT----------TTC-TCCCGC-TCT-GGAGG
CT-CGCGCCGCGGTC---GGCCA-T-CAAC-CC--CCATCT--TTCA-AA-GA-ATT-GA
CC-TCGGATCAGGTAGGGATACCCGCTGAAC-----------------------------
---
>Lecanora_pulicaris_KT695312
---------------------AAGGATCATTACTG-AGAG--AGG--G-CCTCGCG-CCC
CC-GGGGG---------G-TTTCGGC-CCCCCAACTCTTCAACCCTG-TGT-GAAC-G-T
-ACC---TTTGTTGCTTTGGCGGGCTGC-G-----------GC-G-CTG--ACTCCCA-C
ATCGGGGT--C-GCCCGTGCCAG-----CGGCGCTAA-----C-CCGCAGA-T---GCTG
GACCATAAGCTCCCGTCAGA--GGCCC-A-TC----AAA-ACC-C-TTT-GAA--TTA-G
-CG-TC-GTCCGAG-TAC-A-----AAA-C-AA--TAGT----AAAAA--CTTTCAACAA
CGGATCTCTTGGTTCTGGCATCGATGAAGAACGCAGCGAAATGCGATAAGTAATGTGAAT
TGCAGAATTCAGTGAATCATCGAATCTTTGAACGCACATTGCGCCCCTCGGTATTCCGGG
GGGCATGCCTGTTCGAGCGTCATTACACCCC--TCAAGCT---CT-GCTTGGTATT-GGG
CCCT-CG----CCCCCT-------------GGGCGT-GCCC--GAAAAACAGTGGCGG-T
CCGGCGTGA-CTTCAAGCG-TAGTA-AATT-----------TC-TCCCGC-TCT-GGAGG
CT-CGCGCCGCGGTC---GGCCA-T-CATC-CC--CCATCT---TCA-AA-GA-AT--GA
CT----------------------------------------------------------
---
>Lecanora_hybocarpa_EF105412
-----------GAACCTGCGGAAGGATCATTATCG-AGAG--AGGG-G-CTTCGTG-CTC
CC-GGGG----------G-CTTCGG--CCCCCAACTCTTC-ACCCTC-TGT-TTAT-T-T
-ACC----TAGTTGCTTTGGCGAGCCTC-G-----------GG-G-GTC--TCACCTGTC
ATGGGTGG--C-CCTCGTGTCTG-----CCTT--GGGT---GT-TCGCGCG-C---CCGG
GCGGATCAGTGCCCGCCAGA--GACTC-A-TT----GAA-ACC-C-AAC-TTA--TTA-G
-TG-TC-GTCTGAG-TC--------ATT-ATAA-TTAGT----AAAAA--CTTTCAACAA
CGGATCTCTTGGTTCTGGCATCGATGAAGAACGCAGCGAAATGCGATAAGTAATGTGAAT
TGCAGAATTCAGTGAATCATCGAATCTTTGAACGCACATTGCGCCCCTCGGTATTCCGGG
GGGCATGCCTGTTCGAGCGTCATTGCAACTC--TCAAGCT---TC-GCTTGGTATT-GGG
CTCT-AG----CCTCCT-------------GGGCTT-GCCC--GAAAGTCAGTGGCGGTT
CCGGCGTGA-CTTCAAGCG-TAGTA-AATT----------CTC-TCCCGC-TGT-GGA-G
CT-TGCGACGTGATC---GGCCA-T-CAAC-GC--TCAATT--TTCC-AA-TG-ATT-GA
CC-TCGGATCAGGTAGGGATACCCGCTGAACTTAAGCATAT-------------------
---
>Lecanora_paramerae_EF105413
-----------GAACCTGCGGAAGGATCATTATCG-AGAG--AGGG-G-CTTCGTG-CTC
CC-GGGG----------G-CTTCGG--CCCCCAACTCTTC-ACCCTC-TGT-TTAT-T-T
-ACC----TAGTTGCTTTGGCGCGCCTC-G-----------GG-G-GTC--TCACCTGTC
ATGGGTGG--C-TCTCGTGTCTG-----CCTT--GGGT---GT-TCGCGCG-C---CCGG
GCGGATCAGTGCCCGCCAGA--GACTT-A-TT----GAA-ACC-C-AAT-TTA--TTA-G
-TG-TC-GTCTGAG-TC--------ATC-ATAA-TTAGT----AAAAA--CTTTCAACAA
CGGATCTCTTGGTTCTGGCATCGATGAAGAACGCAGCGAAATGCGATAAGTAATGTGAAT
TGCAGAATTCAGTGAATCATCGAATCTTTGAACGCACATTGCGCCCCTCGGTATTCCGGG
GGGCATGCCTGTTCGAGCGTCATTGCAACTC--TCAAGCT---TC-GCTTGGTATT-GGG
CTCT-AG----CCTCCT-------------GGGCTT-GCCC--GAAAGTCAGTGGCGG-T
CCGGCGTGA-CTTCAAGCG-TAGTA-AATT----------CTC-TCCCGC-TGT-GGA-G
CT-TGCGACGTGATC---GGCCA-T-CAAC-GC--TCAATT--TTCC-AA-TG-ATT-GA
CC-TCGGATCAGGTAGGGATACCCGCTGAACTTAAGCATATCA-----------------
---
>Lecanora_chlarotera_FR799203
--------------------------------TCG-AGAG--AGGG-G-CTTCGTG-CTC
CC-GGGG----------G-CTTCGG--CCCCCAACTCTTC-ACCCTC-TGT-TTAT-T-T
-ACC----TAGTTGCTTTGGCGAGCCTC-G-----------GG-G-GTC--TCACCTGTC
ATGGGTGG--C-CCTCGTGTCTG-----CCTT--GGGT---GT-TCGCGCG-C---CCGG
GCGGATCAGTGCCCGCCGGA--GACTC-A-TT----GAA-ACC-C-AAT-CTA--TTA-A
-TGTTC-GTCTGAG-TC--------ATC-ATAA-TTAGT----AAAAA--CTTTCAACAA
CGGATCTCTTGGTTCTGGCATCGATGAAGAACGCAGCGAAATGCGATAAGTAATGTGAAT
TGCAGAATTCAGTGAATCATCGAATCTTTGAACGCACATTGCGCCCCTCGGTATTCCGGG
GGGCATGCCTGTTCGAGCGTCATTGCAACCC--TCAAGCT---TC-GCTTGGTATT-GGG
CTCT-AG----CCTCCT-------------GGGCTT-GCCC--GAAAGTCAGTGGCGG-T
CCGGCGCGA-CTTCAAGCG-TAGTA-AATT----------CTC-TCCCGC-TGT-GGA-G
CT-CGCGACGTGATC---GGCCA-T-CAAC-GC--TCGATT-TTTCC-AA-TG-ATT-GA
CC-TCGGATCAGGTAGGGAT----------------------------------------
---
>Lecanora_chlarotera_FR799204
--------------------------------TCG-AGAG--AGGG-G-CTTCGTG-CTC
CC-GGGG----------G-CTTCGG--CCCCCAACTCTTC-ACCCTC-TGT-TTAT-T-T
-ACC----TAGTTGCTTTGGCGAGCCTC-G-----------GG-G-GTC--TCACCTGTC
ATGGGTGG--C-CCTCGTGTCTG-----CCTT--GGGT---GT-TCGCGCG-C---CCGG
GCGGATCAGTGCCCGCCGGA--GACTC-A-TT----GAA-ACC-C-AAT-TTA--TTA-A
-TGTTC-GTCTGAG-TC--------ATC-ATAA-TTAGT----AAAAA--CTTTCAACAA
CGGATCTCTTGGTTCTGGCATCGATGAAGAACGCAGCGAAATGCGATAAGTAATGTGAAT
TGCAGAATTCAGTGAATCATCGAATCTTTGAACGCACATTGCGCCCCTCGGTATTCCGGG
GGGCATGCCTGTTCGAGCGTCATTGCAACCC--TCAAGCT---TC-GCTTGGTATT-GGG
CTCT-AG----CCTCCT-------------GGGCTT-GCCC--GAAAGTCAGTGGCGG-T
CCGGCGCGA-CTTCAAGCG-TAGTA-AATT----------CTC-TCCCGC-TGT-GGA-G
CT-CGCGACGTGATC---GGCCA-T-CAAC-GC--TCGATT-TTTCC-AA-TG-ATT-GA
CC-TCGGATCAGGTAGGGAT----------------------------------------
---
>Lecanora_chlarotera_FR799201
--------------------------------TCG-AGAG--AGGG-G-CTTCGTG-CTC
CC-GGGG----------G-CTTCGG--CCCCCAACTCTTC-ACCCTC-TGT-TTAT-T-T
-ACC----TAGTTGCTTTGGCGAGCCTC-G-----------GG-G-GTC--TCACCTGTC
ATGGGTGG--C-CCTCGTGTCTG-----CCTT--GGGT---GT-TCGCGCG-C---CCGG
GCGGATCAGTGCCCGCCGGA--GACTC-A-TT----GAA-ACC-C-AAT-TTA--TTA-A
-TGTTC-GTCTGAG-TC--------ATC-ATAA-TTAGT----AAAAA--CTTTCAACAA
CGGATCTCTTGGTTCTGGCATCGATGAAGAACGCAGCGAAATGCGATAAGTAATGTGAAT
TGCAGAATTCAGTGAATCATCGAATCTTTGAACGCACATTGCGCCCCTCGGTATTCCGGG
GGGCATGCCTGTTCGAGCGTCATTGCAACCC--TCAAGCT---TC-GCTTGGTATT-GGG
CTCT-AG----CCTCCT-------------GGGCTT-GCCC--GAAAGTCAGTGGCGG-T
CCGGCGCGA-CTTCAAGCG-TAGTA-AATT----------CTC-TCCCGC-TGT-GGA-G
CT-CGCGACGTGATC---GGCCA-T-CAAC-GC--TCGATT-TTTCC-AA-TG-ATT-GA
CC-TCGGATCAGGTAGGGAT----------------------------------------
---
>Lecanora_substerilis_KY548037
--------------------------------CCG-AGAG--AGGG-G-CCTCGTG-CTC
CC-GGGG----------G-CTTCGG--CCTCCACCTCTTC-ACCCCA-TGT-TTAC-C-G
-ACC----TAGTTGCTTTGGCGGGCCTC-G-----------GG-G-CCC--CTACCGC-C
G-CGGTAG--C-CCCCGTGTCTG-----CCCG--GCG-----C-CCGCGCG-C---CCGG
GTGGATCAGCGCCCGCCAGA--GGCCC-C-TT----GAA-ACC-C-TGC-TTA--TCA-G
-TG-TC-GTCCGAG-TCA------AACC-ACAATTTAGT----AAAAA--CTTTCAACAA
CGGATCTCTTGGTTCTGGCATCGATGAAGAACGCAGCGAAATGCGATAAGTAATGTGAAT
TGCAGAATTCAGTGAATCATCGAATCTTTGAACGCACATTGCGCCCCTCGGTACTCCGGG
GGGCATACCTGTTCGAGCGTCATTGCACCCC--TCAAGCT---TC-GCTTGGTATT-GGG
TCCT-AG----CCCCCT-------------GGGCTT-ACCC--GAAAGTCAGTGGCGG-T
CCGGAGCGA-CTTCAAGCG-TAGTA-AATT----------CTC-TCCCGC-TTT-GGGGC
TT-CGCAACGTTCTC---GGCCA-T-CA--------------------------------
------------------------------------------------------------
---
>Lecanora_expersa_KY548053
--------------------------------CTG-AGAG--AGGG-G-CCTCGCG-CTC
CC-GGGG----------G-CTTCGG--CTCCCAACTCTTC-ACCCCA-TGT-TTAC-C-G
-ACC----TAGTTGCTTTGGCGGGCCCC-G-----------GG-G-CTC--CTACCAG-C
ATTCGTAG--T-CCCCGTGTCTG-----CCTT--GGGC---GC-CCGTGCG-C---CCGG
GTGGATCAGCGCCCGTCGAA--GGCCC-T-T-----GAA-ACT-C-TGT-TTA--TCA-G
-TG-TC-GTCCGAG-TCG------AACC-ACAA-TTAGT----AAAAA--CTTTCAACAA
CGGATCTCTTGGTTCTGGCATCGATGAAGAACGCAGCGAAATGCGATAAGTAATGTGAAT
TGCAGAATTCAGTGAATCATCGAATCTTTGAACGCACATTGCGCCCCTCGGTATTCCGGG
GGGCATGCCTGTTCGAGCGTCATTGCACCCC--TCAAGCT---TC-GCTTGGTATT-GGG
TCCT-AG----CCCCCT-------------GGGCTT-GCCC--GAAAGTCAGTGGCGG-T
CCGGAGCGA-CTTCAAGCG-TAGTA-AATT----------CTC-TCCCGC-TTT-GGAGG
TC-CGCGACGTGATC---GGCCA-T-CAAC-GC--CCAATT--TTCC-AA-TG-ATT-GA
CC-TCGGATCAGGTAGGGATACCCGCTGAAC-----------------------------
---
>Lecanora_expersa_KY548054
--------------------------------CTG-AGAG--AGGG-G-CCTCGCG-CTC
CC-GGGG----------G-CTTCGG--CTCCCAACTCTTC-ACCCCA-TGT-TTAC-C-G
-ACC----TAGTTGCTTTGGCGGGCCCC-G-----------GG-G-CTC--CCACCAG-C
ATTCGTAG--T-CCCCGTGTCTG-----CCTT--GGGC---GC-CCGTGCG-C---CCGG
GTGGATCAGCGCCCGTCGAA--GGCCC-T-T-----GAA-ACT-C-TGT-TTA--TCA-G
-TG-TC-GTCCGAG-TCG------AACC-ACAA-TTAGT----AAAAA--CTTTCAACAA
CGGATCTCTTGGTTCTGGCATCGATGAAGAACGCAGCGAAATGCGATAAGTAATGTGAAT
TGCAGAATTCAGTGAATCATCGAATCTTTGAACGCACATTGCGCCCCTCGGTATTCCGGG
GGGCATGCCTGTTCGAGCGTCATTGCACCCC--TCAAGCT---TC-GCTTGGTATT-GGG
TCCT-AG----CCCCCT-------------GGGCTT-GCCC--GAAAGTCAGTGGCGG-T
CCGGAGCGA-CTTCAAGCG-TAGTA-AATT----------CTC-TCCCGC-TTT-GGAGG
TC-CGCGACGTGATC---GGCCA-T-CAAC-GC--CCAATT--TTCC-AA-TG-ATT-GA
CC-TCGGATCAGGTAGGGATACCCGCTGAAC-----------------------------
---
>Lecanora_expersa_KY548036
---------------------------------------G--AGGG-G-CCTCGCG-CTC
CC-GGGG----------G-CTTCGG--CTCCCAACTCTTC-ACCCCA-TGT-TTAC-C-G
-ACC----TAGTTGCTTTGGCGGGCCCC-G-----------GG-G-CTC--CCACCAG-C
ATTCGTAG--T-CCCCGTGTCTG-----CCTT--GGGC---GC-CCGTGCG-C---CCGG
GTGGATCAGCGCCCGTCGAA--GGCCC-T-T-----GAA-ACT-C-TGT-TTA--TCA-G
-TG-TC-GTCCGAG-TCG------AACC-ACAA-TTAGT----AAAAA--CTTTCAACAA
CGGATCTCTTGGTTCTGGCATCGATGAAGAACGCAGCGAAATGCGATAAGTAATGTGAAT
TGCAGAATTCAGTGAATCATCGAATCTTTGAACGCACATTGCGCCCCTCGGTATTCCGGG
GGGCATGCCTGTTCGAGCGTCATTGCACCCC--TCAAGCT---TC-GCTTGGTATT-GGG
TCCT-AG----CCCCCT-------------GGGCTT-GCCC--GAAAGTCAGTGGCGG-T
CCGGAGCGA-CTTCAAGCG-TAGTA-AATT----------CTC-TCCCGC-TTT-GGAGG
TC-CGCGACGTGATC---GGCCA-T-CAAC-GC--CCAATT--TTCC-AA-TG-ATT-GA
CC-TCGGATCAGGTAGGGATACCCGCTGAAC-----------------------------
---
>Lecanora_cenisia_EU558541
----------------------------------G-AGAG--AGGG-G-CCTCGTG-CTC
CC-GGGG----------A-CTTCGG--TCCCCAACTCTTC-ACCCCA-TGT-TTAC-C-G
-ACC----TCGTTGCTTTGGCGGGCCTG-G-----------GG-G-CTC--CACCTGT-C
ACGGGT-G--T-TCCCTTGGCTG-----CCCT--GGGT---GC-TTGCGCG-C---CCGG
GCGGTCTCGTGCCCGTCGAA--GGCCC-C-TT----GAA-ACT-C-TGT-TTA--TTA-G
-TG-TC-GTCCGAG-TCA------AACC-ACAA-TCAAT----CAAAA--CTTTCAACAA
CGGATCTCTTGGTTCTGGCATCGATGAAGAACGCAGCGAAATGCGATAAGTAATGTGAAT
TGCAGAATTCAGTGAATCATCGAATCTTTGAACGCACATTGCGCCCCTCGGTACTCCGGG
GGGCATGCCTGTTCGAGCGTCATTGCACCCC--TCAAGCT---TC-GCTTGGTGTT-GGG
CTCT-AG----CCCCCT-------------GGGCTG-GCCC--GAAAGTCAGTGGCGG-T
CCGGAGTGA-CTTCGAGCG-TAGTA-AATT----------CTC-TCCCGC-TTT-GGAGG
CT-CACGACGTGACC---GGCCA-G-CAAC-GT--CCAATT--TTCC-AA-TG-ATT---
------------------------------------------------------------
---
>Lecanora_cenisia_EU558540
----------------------------------G-AGAG--AGGG-G-CCTCGTG-CTC
CC-GGGG----------A-CTTCGG--TCCCCAACTCTTC-ACCCCA-TGT-TTAC-C-G
-ACC----TCGTTGCTTTGGCGGGCCTG-G-----------GG-G-CTC--CACCTGT-C
ACGGGT-G--T-CCCCTTGGCTG-----CCCT--GGGT---GC-TTGCGCG-C---CCGG
GCGGTCTCGTGCCCGTCGAA--GGCCC-C-TT----GAA-ACT-C-TGT-TTA--TTA-G
-TG-TC-GTCCGAG-TCA------AACC-ACAA-TCAAT----CAAAA--CTTTCAACAA
CGGATCTCTTGGTTCTGGCATCGATGAAGAACGCAGCGAAATGCGATAAGTAATGTGAAT
TGCAGAATTCAGTGAATCATCGAATCTTTGAACGCACATTGCGCCCCTCGGTACTCCGGG
GGGCATGCCTGTTCGAGCGTCATTGCACCCC--TCAAGCT---TC-GCTTGGTGTT-GGG
CTCT-AG----CCCCCT-------------GGGCTG-GCCC--GAAAGTCAGTGGCGG-T
CCGGAGTGA-CTTCGAGCG-TAGTA-AATT----------CTC-TCCCGC-TTT-GGAGG
CT-CACGACGTGACC---GGCCA-G-CAAC-GT--CCAATT--TTCC-AA-TG-ATT---
------------------------------------------------------------
---
>Lecanora_subrugosa_AY398711
--------------------------------TCG-AGAG--AGGG-G-CCTCGTG-CTC
CC-GGGG----------A-CTTCGG--TCCCCAACTCTTC-ACCCCA-TGC-ATAC-C-G
-ACC----TCGTTGCTTTGGCGGGTCGC-A-----------GG-G-CCG--AAA------
------GG--TCCCCTGCATATG-----CGCC-CGGG-----T-GCTCCGG-C---CCCG
G--GGGTAGAGCCCGTCGAA--GGCCC-C-TT----GAA-ACT-C-TGT-TTA---TA-A
-TG-TC-GTCCGAG-GAA-A----ATCC-ACAA-TCAATT--TTAAAA--CTTTCAACAA
CGGATCTCTTGGTTCTGGCATCGATGAAGAACGCAGCGAAATGCGATAAGTAATGTGAAT
TGCAGAATTCAGTGAATCATCGAATCTTTGAACGCACATTGCGCCCCTCGGTATTCCGGG
GGGCATGCCTGTTCGAGCGTCATTGCACCCC--TCAAGCT---CT-GCTTGGTCTT-GGG
CCCT-AG----TCCCCT-------------GGACTT-GCCC--GAAAGTCAGTGGCGG-T
CCGGCGTGA-CTTCGAGCG-TAGTA-AATT----------CTC-TCCCGC-TCA---AGG
TT-CACGGCGCGACC---GGCCA-T-CAAC-GC--CCCATT-TTTCC-AA-TG-ATT-GA
CC-TCGGATCAGGTAGGGATACCCGCTGAACTTAAGCATATCAATAAG------------
---
>Lecanora_cf-subrugosa_KX133003
-----------GAACCTGCGGAAGGATCATTATCG-AGAG--AGGG-G-CCTCGTG-CTC
CC-GGGG----------A-CTTCGG--TCCCCAACTCTTC-ACCCCA-TGC-ATAC-C-G
-ACC----TCGTTGCTTTGGCGGGTCGC-A-----------GG-G-CCG--AAA------
------GG--TCCCCTGCATATG-----CGCC-CGGG-----T-GCTCCGG-C---CCCG
G--GGGTAGAGCCCGTCGAA--GGCCCCC-TT----GAA-ACT-C-TGT-TTA---TA-A
-TG-TC-GTCCGAG-GAA-A----AACC-ACAA-TCAATT--TTAAAA--CTTTCAACAA
CGGATCTCTTGGTTCTGGCATCGATGAAGAACGCAGCGAAATGCGATAAGTAATGTGAAT
TGCAGAATTCAGTGAATCATCGAATCTTTGAACGCACATTGCGCCCCTCGGTATTCC-GG
GGGCATGCCTGTTCGAGCGTCATTGCACCCC--TCAAGCT---CT-GCTTGGTCTT-GGG
CCCT-AG----TCCCCT-------------GGACTT-GCCC--GAAAGTCAGTGGCGG-T
CCGGCGTGA-CTTCGAGCG-TAGTA-AATT----------CTC-TCCCGC-TCA---AGG
TT-CACGGCGCGACC---GGCCA-T-CAAC-GC--CCCATT-TTTCC-AA-TG-ATT-GA
CC-TCGGATCAGGTAGGGATACCCGCTGAACTTAA-------------------------
---
>Lecanora_notatictria_ISE54331
TTTCCGTAGGTGAACCTGCGGAAGGATCATTATCG-AGTGAAAGGA-G-TCTTGTG-CTC
C--GAGGG---------G-TTTCGAC-CCCTCTACTCCTC-GCCCTG-TGT-CTAT-C-T
-ACT---TCTGTTGCCTTGGCGAGCTGC-G-----------GG-G-TTC--T--------
---------ATGCCTCGTGTCGA-----CCTG--CAGG--TGC-TACGGCG-C---CGAG
GGCGCTGAGAGTTCGTCAAA--GGTCT-T-TGCA--AGA-ACG-C-TTA-TTA--TCA-G
-TG-TT-GTCCGAG-TTT-CT--GAAAT-ACAA--CAGTT---CAAAA--CTTTCAACAA
CGGATCTCTTGGTTCTGGCATCGATGAAGAACGCAGCGAAATGCGATAAGTAATGTGAAT
TGCAGAATTTAGTGAATCATCGAATCTTTGAACGCACATTGCGCCTCCTGGCATTCCGGG
AGGCATACCTGTTCGAGCGTCATTGCACCCC--TCAAGCC---CT-GCTTGGTGTT-GGG
CTTT-CG----CCCTC-------------GGGGCGC-GCCC--GAAAGTTAGTGGCGG-C
CGCGTG-GACCTTCAAGCG-TAGTAGAACAAA--------TCG-TTTCGCTTAC-GAGG-
-T-C-CGTCGCGGTC---CGCCA-A-GATCCGCGTCCAAT-GCTCAC-GA-CG-ATT-GA
CC-TCGAATCAGGTAGGGATACCCGCTGAACTTAAGCATATCAATAAGCGGAGGAAAAGA
AAC
>Lecanora_notatictria_ISE46529
TTTCCGTAGGTGAACCTGCGGAAGGATCATTATCG-AGTGAAAGGA-G-TCTTGTG-CTC
C--GAGGG---------G-TTTCGAC-CCCTCTACTCCTC-GCCCTG-TGT-CTAT-C-T
-ACT---TCTGTTGCCTTGGCGAGCTGC-G-----------GG-G-TTC--T--------
---------ATGCCTCGTGTCGA-----CCTG--CAGG--TGC-TACGGCG-C---CGAG
GGCGCTGAGAGTTCGTCAAA--GGTCT-T-TGCA--AGA-ACG-C-TTA-TTA--TCA-G
-TG-TT-GTCCGAG-TTT-CT--GAAAT-ACAA--CAGTT---CAAAA--CTTTCAACAA
CGGATCTCTTGGTTCTGGCATCGATGAAGAACGCAGCGAAATGCGATAAGTAATGTGAAT
TGCAGAATTTAGTGAATCATCGAATCTTTGAACGCACATTGCGCCTCCTGGCATTCCGGG
AGGCATACCTGTTCGAGCGTCATTGCACCCC--TCAAGCC---CT-GCTTGGTGTT-GGG
CTTT-CG----CCCTC-------------GGGGCGC-GCCC--GAAAGTTAGTGGCGG-C
CGCGTG-GACCTTCAAGCG-TAGTAGAACAAA--------TCG-TTTCGCTTAC-GAGG-
-T-C-CGTCGCGGTC---CGCCA-A-GATCCGCGTCCAAT-GCTCAC-GA-CG-ATT-GA
CC-TCGAATCAGGTAGGGATACCCGCTGAACTTAAGCATATCAATAAGCGGAGGAAAAGA
AAC
>Lecanora_notatictria_ISE57412
TTTCCGTAGGTGAACCTGCGG-AGGATCATTATCG-AGTGAAAGGA-G-TCTTGTG-CTC
C--GAGGG---------G-TTTCGAC-CCCTCTACTCCTC-GCCCTG-TGT-CTAT-C-T
-ACT---TCTGTTGCCTTGGCGAGCTAC-G-----------GG-G-TTC--T--------
---------ATGCCTCGTGTCGA-----CCTG--CAGG--TGC-TACGGCG-C---CGAG
GGCGCTGAGAGTTCGTCAAA--GGTCT-T-TGCA--AGA-ACG-C-TTA-TTA--TCA-G
-TG-TT-GTCCGAG-TTT-GC--GAAAT-ACAA--TAGTT---CAAAA--CTTTCAACAA
CGGATCTCTTGGTTCTGGCATCGATGAAGAACGCAGCGAAATGCGATAAGTAATGTGAAT
TGCAGAATTTAGTGAATCATCGAATCTTTGAACGCACATTGCGCCTCCTGGCATTCCGGG
AGGCATGCCTGTTCGAGCGTCATTGCACCCC--TCAAGCC---CT-GCTTGGTGTT-GGG
CTTT-CG----CCCTC-------------GTGGCGC-GCCC--GAAAGTTAGTGGCGGGC
CGCGTTGGACCCTCAAGCG-TAGTAGAACAAA--------TCG-TTTCGCTTAC-GGGG-
-T-C-CGTCGCGGCC---CGTCA-A-GATCCGCGTCCAAT-GCTCAC-GA-CG-ATT-GA
CC-TCGAATCAGGTAGGGATACCCGCTGAACTTAAGCATATCAATAAGCGGAGGAAAAGA
AAC
>Lecanora_notatictria_ISE46539b
TTTCCGTAGGTGAACCTGCGG-AGGATCATTATCG-AGTGAAAGGA-G-TCTTGTG-CTC
C--GAGGG---------G-TTTCGAC-CCCTCTACTCCTC-GCCCTG-TGT-CTAT-C-T
-ACT---TCTGTTGCCTTGGCGAGCTAC-G-----------GG-G-TTC--T--------
---------ATGCCTCGTGTCGA-----CCTG--CAGG--TGC-TACGGCG-C---CGAG
GGCGCTGAGAGTTCGTCAAA--GGTCT-T-TGCA--AGA-ACG-C-TTA-TTA--TCA-G
-TG-TT-GTCCGAG-TTT-GC--GAAAT-ACAA--TAGTT---CAAAA--CTTTCAACAA
CGGATCTCTTGGTTCTGGCATCGATGAAGAACGCAGCGAAATGCGATAAGTAATGTGAAT
TGCAGAATTTAGTGAATCATCGAATCTTTGAACGCACATTGCGCCTCCTGGCATTCCGGG
AGGCATGCCTGTTCGAGCGTCATTGCACCCC--TCAAGCC---CT-GCTTGGTGTT-GGG
CTTT-CG----CCCTC-------------GTGGCGC-GCCC--GAAAGTTAGTGGCGGGC
CGCGTTGGACCCTCAAGCG-TAGTAGAACAAA--------TCG-TTTCGCTTAC-GGGG-
-T-C-CGTCGCGGCC---CGTCA-A-GATCCGCGTCCAAT-GCTCAC-GA-CG-ATT-GA
CC-TCGAATCAGGTAGGGATACCCGCTGAACTTAAGCATATCAATAAGCGGAGGAAAAGA
AAC
>Lecanora_notatictria_ISE46550
TTTCCGTAGGTGAACCTGCGGAAGGATCATTATCG-AGTGAAAGGA-G-TCTTGTG-CTC
C--GAGGG---------G-TTTCGAC-CCCTCTACTCCTC-GCCCTG-TGT-CTAT-C-T
-ACT---TCTGTTGCCTTGGCGAGCTAC-G-----------GG-G-TTC--T--------
---------ATGCCTCGTGTCGA-----CCTG--CAGG--TGC-TACGGCG-C---CGAG
GGCGCTGAGAGTTCGTCAAA--GGTCT-T-TGCA--AGA-ACG-C-TTA-TTA--TCA-G
-TG-TT-GTCCGAG-TTT-GC--GAAAT-ACAA--TAGTT---CAAAA--CTTTCAACAA
CGGATCTCTTGGTTCTGGCATCGATGAAGAACGCAGCGAAATGCGATAAGTAATGTGAAT
TGCAGAATTTAGTGAATCATCGAATCTTTGAACGCACATTGCGCCTCCTGGCATTCCGGG
AGGCATGCCTGTTCGAGCGTCATTGCACCCC--TCAAGCC---CT-GCTTGGTGTT-GGG
CTTT-CG----CCCTC-------------GTGGCGC-GCCC--GAAAGTTAGTGGCGGGC
CGCGTTGGACCCTCAAGCG-TAGTAGAACAAA--------TCG-TTTCGCTTAC-AGGG-
-T-C-CGTCGCGGCC---CGTCA-A-GATCCGCGTCCAAT-GCTCAC-GA-CG-ATT-GA
CC-TCAAATCAGGTAGGGATACCCGCTGAACTTAAGCATATCAATAAGCGGAGGAGAAGA
AAC
>Lecanora_notatictria_ISE46519
TTTCCGTAGGTGAACCTGCGGAAGGATCATTATCG-AGTGAAAGGA-G-TCTTGTG-CTC
C--GAGGG---------G-TTTCGAC-CCCTCTACTCCTC-GCCCTG-TGT-CTAT-C-T
-ACT---TCTGTTGCCTTGGCGAGCTAC-G-----------GG-G-TTC--T--------
---------ATGCCTCGTGTCGA-----CCTG--CAGG--TGC-TACGGCG-C---CGAG
GGCGCTGAGAGTTCGTCAAA--GGTCT-T-TGCA--AGA-ACG-C-TTA-TTA--TCA-G
-TG-TT-GTCCGAG-TTT-GC--GAAAT-ACAA--TAGTT---CAAAA--CTTTCAACAA
CGGATCTCTTGGTTCTGGCATCGATGAAGAACGCAGCGAAATGCGATAAGTAATGTGAAT
TGCAGAATTTAGTGAATCATCGAATCTTTGAACGCACATTGCGCCTCCTGGCATTCCGGG
AGGCATGCCTGTTCGAGCGTCATTGCACCCC--TCAAGCC---CT-GCTTGGTGTT-GGG
CTTT-CG----CCCTC-------------GTGGCGC-GCCC--GAAAGTTAGTGGCGGGC
CGCGTTGGACCCTCAAGCG-TAGTAGAACAAA--------TCG-TTTCGCTTAC-AGGG-
-T-C-CGTCGCGGCC---CGTCA-A-GATCCGCGTCCAAT-GCTCAC-GA-CG-ATT-GA
CC-TCAAATCAGGTAGGGATACCCGCTGAACTTAAGCATATCAATAAGCGGAGGAGAAGA
AAC
>Lecanora_pallidachroa_ISE54332a
------------------------------------------------------------
------------------------------------------------------------
------------------------------------------------------------
------------------------------------------------------------
--------------------------------------A-ATC-C-TTT-TTA--CCA-G
-GG-TG-GTCCGAG-TTT-TT--AGTGT-ACAA--TAGT----CAAAA--CTTTCAACAA
CGGATCTCTTGGTTCTGGCATCGATGAAGAACGCAGCGAAATGCGATAAGTAATGTGAAT
TGCAGAATTCAGTGAATCATCGAATCTTTGAACGCACATTGCGCCCCTTGGTATTCCGGG
GGGCATGCCTGTTCGAGCGTCATTGCACCCC--TCAAGCT---CT-GCTTGGTCTT-GGG
CCCT-CG---CCCCTC-------------GCGGCGT-GCCC--GGAAGTCAGTGGCGG-C
CCGGTGTGG-CTTCGAGCG-TAGTAGAACATCC-------CCG-TTTCGC-TCT-GGAGA
CC-C-CGTCGCGGCC---CGCCA-G-AATC-GCGCCC----ACTCAC-GA-TG-ATT-GA
CC-TCGGATCAGGTAGGGATACCCGCTGAAC-TAAGCATATCAAT---------------
---
>Lecanora_pallidachroa_ISE42602c
GTTCCGTAGGTGAACCTGCGGAAGGATCATTACCG-AGTGAAGGGA-G-CCTCGTG-CTT
CC-GGGG----------G-CTTCGG--CCCCCTACTCCTC-ACCCTG-TGT-CCAT-C-T
-ACC---TCTGTTGCCTTGGCGAGCCAT-G-----------GG-G-CTT--AGTCG----
------------CCCC--------------------------------------------
----TT-CGAGTTCGCCGGA--GGTTC-C-TACA--AAA-ATC-C-TTA-TTA--CCA-G
-TG-TC-GTCCGAG-TCT-TT--AGTAT-ACAA--TAGT----CAAAAA-CTTTCAACAA
CGGATCTCTTGGTTCTGGCATCGATGAAGAACGCAGCGAAATGCGATAAGTAATATGAAT
TGCAGAATTCAGTGAATCATCGAATCTTTGAACGCACATTGCGCCCCTTGGTATTCCGAG
GGGCATGCCTGTTCGAGCGTCATTGCACCCC--TCAAGCC---CT-GCTTGGTATT-GGG
CCCT-CG---CCCCTC-------------GCGGCGT-GCCC--GAAAGTTAGTGGCGG-T
CCGGTGTGG-CTTCGAGCG-TAGTAGAACAT---------TCG-TTTCGC-TCT-GGAGA
CC-C-CGTCGTGGCC---CGCCA-G-AATC-GCACCC----ACTCCC-AA-TG-ATTGGA
CC-TCGGATCAGGTA-GGATACCCGCTGAACTTAAGCATATCAATAAGCGGAGGAAAA--
---
>Lecanora_sulfurescens_CGMS182
GTTCCGTAGGTGAACCTGCGGAAGGATCATTACCG-AGTGAAAGGA-G-CCTCGTG-CTC
CCCGGGC----------G-CTCCGG--CCCTCTACTCCTC-ACCCTG-TGT-CCGT-C-T
-ACC---TCTGTTGCCTTGGCGAGCCAC-G-----------GG-G-TCC--CTCCG----
------------CCCCGCGTCGA-----CCCC--CGGGT--GC-GATCGCG-C---CGGG
GACGGTGAGAGCTCGTCGGA--GGTCC-C-TACA--AGA-ACG-C-TTA-TTA--TCA-G
-TG-TC-GTCCGAG-TGT-CTTTGGTAT-ATAA--TAGT----CGAAAAACTTTCAACAA
CGGATCTCTTGGTTCTGGCCTCGATGAAGAACGCAGCGAAATGCGATAAGTAATGTGAAT
TGCAGAATTCAGTGAATCATCGAATCTTTGAACGCACATTGCGCCCCTTGGTATTCCGGG
GGGCATACCTGTTCGAGCGTCATTGCACCCC--TCAAGCT---CT-GCTTGGTGTT-GGG
CCCT-CG----CCCCC-------------GCGGCGT-GCCC--GAAAGTTAGTGGCGG-C
CGGGTGGGG-CTTCGAGCG-TAGTAAAACAA---------CCG-TTTCGC-TTT-GGAGA
CC---CGCCGCGGCC---CGCCA-G-AACA-GCGCCCAGT-GCTTAC-AA-TG-ATT-GA
CC-TCGGATCAGGTAGGGATACCCGCTGAACTTAAGCATATCAATAAGCGGAGG------
---
>Lecanora_xanthoplumosa_CGMS80503
GTTCCGTAGGTGAACCTGCGGAAGGATCATTACTG-AGAGACGGGA-G-CCTCGTG-TTC
CTCGAGG----------G-CTTCGG--CCTTCCACTCTTC-ACCCCCGTGT-CCGT-C-T
-ACC---CCAGTTGCTTTGACGAGCCGT-G-----------CG-G-CGC--CTTT-----
------------TGCCGCGCACCGACCTCCTC--TTGGT--CC-CGCCGCG-G---CGGG
GACGGTGAGAGCTCGTCGGA--GGTTC-C-TATC--AGA-ACG-C-TTA-CTA--CTG-G
-TG-CC-GTCCGAG-TGT-GTTTGGGGT-ATAA--TTGG----CAAAAA-CTTTCAACAA
CGGATCTCTTGGTTCTGGCATCGATGAAGAACGCAGCAAAATGCGATAAGTAATGTGAAT
CGCAGAATTCAGTGAATCATCGAATCTTTGAACGCACATTGCGCCCCTTGGTATTCCGGG
GGGTATGCCTGTTCGAGCGTCATTGCACCCC--TCAAGCT---CC-GCTTGGTGTT-GAG
CTTT-CG---CCCTTC-------------GCGGCGT-GCTC--GAAAGTCAGTGGCGG-C
CGGGCGGGG-CTTCGAGCG-TAGTAGAACAA---------TCG-TTTCGC-TCT-GGAGA
TCTT-CGCGGCGGCC---TGTCA-G-AAGA-TCGCGTAGT-AGTTCC-AA-TG-ATT-GA
CC-TCGAATCAGGTAGGAATACCCGCTGATCTTAAGCATATCA-----------------
---
>Lecanora_xanthoplumosa_CGMS81903
GTTCCGTAGGTGAACCTGCGGAAGGATCATTACTG-AGAGACGGGA-G-CCTCGTG-TTC
CTCGGGG----------G-CTTCGG--CCTCCCACTCTTC-ATCCCCGTGT-CCGT-C-T
-ACC---TCTGTTGCTTTGACGAGCCGT-G-----------CG-G-CGC--CTTTG----
------------CCCCGCGCACCGACC-CCCC--CTGGT--GC-CGCCGCG-G---CGGG
GACGGTGAGAGCTCGTCGGA--GGTTC-C-TGTC--AGA-ACG-C-TTA-TTA--TTG-G
-GG-CC-GTCCGAG-TGT-GTTTGGTGT-ATAA--TTGG----CAAAA--CTTTCAACAA
CGGATCTCTTGGTTCTGGCATCGATGAAGAACGCAGCAAAATGCGATAAGTAACGTGAAT
TGCAGAATTCAGTGAATCATCGAATCTTTGAACGCACATTGCGCCCCTTGGTATTCCGGG
GGGCATGCCTGTTCGAGCGTCATTGCACCCC--TCAAGCT---CT-GCTTGGTGTT-GGG
CCTT-CG---CCCCTC-------------GCGGCGT-GCTC--GAAAGTCAGTGGCGG-C
CGGGCGGGG-CTTCGAGCG-TAGTAGAACAA---------TCG-TTTCGC-TCT-GGAGA
TCCT-CGCGGCGGCC---TGCCA-G-AAGT-TCGCCTAGT-ACTTCC-AA-TG-ATT-GA
CC-TCGGATCAGGTAGGGATACCCGCTGATCTTTAGCATATCAATAAGCGGAGG------
---
>Lecanora_achroa_JN943715
-------------------------ATCATTACCG-AGTAA-AGGA-G-CCCCGTG-CTT
CT-GGGG----------G-TTTCGG--CCCTCTACTCCTC-ACCCCA-TGT-CCGT-C-T
-ACC---TCTGTTGCCTTGGCGAGCCCC-G-----------AG-G-GCC--ATACG----
------------CCCCGCATCGA-----CCTT--TAGGT--GC-CCCCCCG-C---CGGA
GGTGATGAGAGCTCGTCGAA--GGTCC-C-TTCCCTGCA-AGA-A-TCA-TCA--TTA-G
-TG-TC-GTCCGAG-TCT-TT--GGTAT-ACAA--TAGT----CAAAA--CTTTCAACAA
CGGATCTCTTGGTTCTGGCATCGATGAAGAACGCAGCGAAATGCGATAAGTAATGTGAAT
TGCAGAATTCAGTGAATCATCGAATCTTTGAACGCACATTGCGCCCCTTGGTATTCCGGG
GGGCATGCCTGTTCGAGCGTCATTGCACCCC--TCAAGCT---CT-GCTTGGTATT-GGG
CCTT-CG----CCGCC---------------GGCGG-GTCC--GAAAGTCAGTGGCGG-T
CCAGCGAGG-CTTCGAGCG-TAGTAGAACAA---------TCG-TTTCGC-TCT-GGAGA
CC-C-CGCCGCGACC---CGCCA-G-AATC-GCGCCCAAT-GTTTAC-AA-TG-ATT-GA
CC-TCGGATCA-------------------------------------------------
---
>Lecanora_achroa_JN943714
--TCCGTAGGTGAACCTGCGGAAGGATCATTACCG-AGTGAAAGGA-G-CCCCGTG-CTT
CT-GGGG----------G-TTTCGG--CCCTCTACTCCTC-ACCCCA-TGT-CCGT-C-T
-ACC---TCTGTTGCCTTGGCGAGCCCC-G-----------AG-G-GCC--ATACG----
------------CCCCGCATCGA-----CCTT--TAGGT--GC-CCCCCCG-C---CGGA
GGTGATGAGAGCTCGTCGAA--GGTCC-C-TTCCCTGCA-AGA-A-TCA-TCA--TTA-G
-TG-TC-GTCCGAG-TCT-TT--GGTAT-ACAA--TAGT----CAAAA--CTTTCAACAA
CGGATCTCTTGGTTCTGGCATCGATGAAGAACGCAGCGAAATGCGATAAGTAATGTGAAT
TGCAGAATTCAGTGAATCATCGAATCTTTGAACGCACATTGCGCCCCTTGGTATTCCGGG
GGGCATGCCTGTTCGAGCGTCATTGCACCCC--TCAAGCT---CT-GCTTGGTATT-GGG
CCTT-CG----CCGCC-------------GGGGCGG-GTCC--GAAAGTCAGTGGCGG-T
CCAGCGAGG-CTTCGAGCG-TAGTAGAACAA---------TCG-TTTCGC-TCT-GGAGA
CC-C-CGCCGCGACC---CGCCA-G-AATC-GCGCCCAAT-GTTTAC-AA-TG-ATT-GA
CC-TCGGATCA-------------------------------------------------
---
>Lecanora_achroa_JN943719
--TCCGTAGGTGAACCTGCGGAAGGATCATTACCG-AGTGAAAGGA-G-CCCCGTG-CTT
CT-GGGG----------G-TTTCGG--CCCTCTACTCCTC-ACCCCA-TGT-CCGT-C-T
-ACC---TCTGTTGCCTTGGCGAGCCCC-G-----------AG-G-GCC--ATACG----
------------CCCCGCATCGA-----CCTT--TAGGT--GC-CCCCCCG-C---CGGA
GGTGATGAGAGCTCGTCGAA--GGTCC-C-TTCCCTGCA-AGA-A-TCA-TCA--TTA-G
-TG-TC-GTCCGAG-TCT-TT--GGTAT-ACAA--TAGT----CAAAA--CTTTCAACAA
CGGATCTCTTGGTTCTGGCATCGATGAAGAACGCAGCGAAATGCGATAAGTAATGTGAAT
TGCAGAATTCAGTGAATCATCGAATCTTTGAACGCACATTGCGCCCCTTGGTATTCCGGG
GGGCATGCCTGTTCGAGCGTCATTGCACCCC--TCAAGCT---CT-GCTTGGTATT-GGG
CCTT-CG----CCGCC-------------GGGGCGG-GTCC--GAAAGTCAGTGGCGG-T
CCAGCGAGG-CTTCGAGCG-TAGTAGAACAA---------TCG-TTTCGC-TCT-GGAGA
CC-CGCGCCGCGACC---CGCCA-G-AATC-GCGCCCAAT-GTTTAC-AA-TG-ATT-GA
CC-TCGG-----------------------------------------------------
---
>Lecanora_parachroa_NR173294
GTTCCGTAGGTGAACCTGCGGAAGGATCATTAACG-AGAG---GGA-G-TCTCGCA-CTC
C--AAGGG---------G-CTTCGG--CCCCCTCCTCTTC-ACCCTG-TGCCCCGT-C-T
-ACC---TCAGTTGCTTTGGCGAGCCAC-G-----------GG-G-CGT--GTTTG----
------------CCCCGCGTCGA-----CCCC--CGAAC--GC-TCTCGCG-T---CGGA
GACGGTGAGAGCTCGTCGGA--GGTTT-C-TGTC--CGA-ACG-C-TTT-TGA--CCG-G
-TG-TC-GTCGGAG-TGT-CTT-----T-ATAA--TAGT----CAAAAA-CTTTCAACAA
CGGATCTCTTGGTTCTGGCATCGATGAAGAACGCAGCGAAATGCGATAAGTAATGTGAAT
TGCAGAATTCAGTGAATCATCGAATCTTTGAACGCACATTGCGCCCCTCGGTATTCCGGG
GGGCATGCCTGTTCGAGCGTCATTGCACCCC--TCAAGCC---CCGGCTTGGTAAT-GGG
CCTT-CG---CCCCCC-------------GAGGCGG-GCCC--GAAAGTTAGTGGCGG-C
CGGGCTGGA-CTCCGAGCG-TAGTAGAACAA---------TCG-TTTCGC-TCC-GGAGT
TT-C-CACCGTGGTT---CGCCA-G-GACG-GCTCTCAGT-GCT-AC-AA-CG-ATT-GA
CC-TCGGATCAGGTAGGGATACCCGCTGAACTTAA-------------------------
---
>Lecanora_fluorosaxicola_ISE53921
TTTCCGTAGGTGAACCTGCGGAAGGATCATTACCG-AGAG--GGGG-G-CCTCGCG-CCC
CC-GGGG----------G-CTTCGG--TCCCCAACTCTTTCACCCTG-TGT-GTAC-CTT
-ACC---TTTGCTGCTTTGGCGGGCCCC-G-----------GG-G-GAC--A--------
------------CCCCGCGCCGG-----CCCG---GG-----C-GAG-CCGGC---CCGG
GGCGGCGAGAGCCCGTCGCA--AGCCCAA-TAGT--GTA-ACT-CGTTT-TCA--TTG-T
-TA-AA-GTCTGAG-CGG-A----ACGT-GTAA--TAAC---AAAAAA--CTTTCAACAA
CGGATCTCTTGGTTCTGGCATCGATGAAGAACGCAGCGAAATGCGATAAGTAATGTGAAT
TGCAGAATTCAGTGAACCATCGAATCTTTGAACGCACATTGCGCCCCTTGGCATTCCGGG
GGGCATGCCTGTTCGAGCGTCATTACACCCC--TCAAGCG---TT-GCTTGGTGTT-GGG
CTTT-CG----CCCCC-------------GAGGCGT-GCCC--GAAAGTCAGTGGCGG-T
CCGGTGTGA-CTTCAAGCG-TAGTA-AAT-------------GCTCCCGC-TCT-GAGGA
TT-CACGCCGTGGCC---GGCCAAG-AACC-AC--CGAAA-CTTCTC-CA-TG-ATT-GA
CC-TCGGATCAGGCAGGGATACCCGCTGAACTTAAGCATATCAATAAGCGGAGG------
---
>Lecanora_fluorosaxicola_ISE53954
TTTCCGTAGGTGAACCTGCGGAAGGATCATTACCG-AGAG--GGGG-G-CCTCGCG-CCC
CC-GGGG----------G-CTTCGG--TCCCCAACTCTTTCACCCTG-TGT-GTAC-CTT
-ACC---TTTGCTGCTTTGGCGGGCCCC-G-----------GG-G-GAC--A--------
------------CCCCGCGCCGG-----CCCG---GG-----C-GAG-CCGGC---CCGG
GGCGGCGAGAGCCCGTCGCA--AGCCCAA-TAGT--GTA-ACT-CGTTT-TCA--TTG-T
-TA-AA-GTCTGAG-CGG-A----ACGT-GTAA--TAAC---AAAAAA--CTTTCAACAA
CGGATCTCTTGGTTCTGGCATCGATGAAGAACGCAGCGAAATGCGATAAGTAATGTGAAT
TGCAGAATTCAGTGAACCATCGAATCTTTGAACGCACATTGCGCCCCTTGGCATTCCGGG
GGGCATGCCTGTTCGAGCGTCATTACACCCC--TCAAGCG---TT-GCTTGGTGTT-GGG
CTTT-CG----CCCCC-------------GAGGCGT-GCCC--GAAAGTCAGTGGCGG-T
CCGGTGTGA-CTTCAAGCG-TAGTA-AAT-------------GCTCCCGC-TCT-GAGGA
TT-CACGCCGTGGCC---GGCCAAG-AACC-AC--CGAAA-CTTCTC-CA-TG-ATT-GA
CC-TCGGATCAGGCAGGGATACCCGCTGAACTTAAGCATATCAATAA-------------
---
>Lecanora_fluorosaxicola_ISE53866
TTTCCGTAGGTGAACCTGCGGAAGGATCATTACCG-AGAG--GGGG-G-CCTCGCG-CCC
CC-GGGG----------G-CTTCGG--TCCCCAACTCTTTCACCCTG-TGT-GTAC-CTT
-ACC---TTTGCTGCTTTGGCGGGCCCC-G-----------GG-G-GAC--A--------
------------CCCCGCGCCGG-----CCCG---GG-----C-GAG-CCGGC---CCGG
GGCGGCGAGAGCCCGTCGCA--AGCCCAA-TAGT--GTA-ACT-CGTTT-TCA--TTG-T
-TA-AA-GTCTGAG-CGG-A----ACGT-GTAA--TAAC---AAAAAA--CTTTCAACAA
CGGATCTCTTGGTTCTGGCATCGATGAAGAACGCAGCGAAATGCGATAAGTAATGTGAAT
TGCAGAATTCAGTGAACCATCGAATCTTTGAACGCACATTGCGCCCCTTGGCATTCCGGG
GGGCATGCCTGTTCGAGCGTCATTACACCCC--TCAAGCG---TT-GCTTGGTGTT-GGG
CTTT-CG----CCCCC-------------GAGGCGT-GCCC--GAAAGTCAGTGGCGG-T
CCGGTGTGA-CTTCAAGCG-TAGTA-AAT-------------GCTCCCGC-TCT-GAGGA
TT-CACGCCGTGGCC---GGCCAAG-AACC-AC--CGAAA-CTTCTC-CA-TG-ATT-GA
CC-TCGGATCAGGCAGGGATACCCGCTGAACTTAAGCATATCAAAAA-------------
---
>Lecanora_fluorosaxicola_ISE54033
TTTCCGTAGGTGAACCTGCGGAAGGATCATTACCG-AGAG--GGGG-G-CCTCGCG-CCC
CC-GGGG----------G-CTTCGG--TCCCCAACTCTTTCACCCTG-TGT-GTAC-C-T
-ACC---TTTGCTGCTTTGGCAGGCCCC-G-----------GG-G-GAC--A--------
------------CCCCGCGCCGG-----CCCG---GG-----C-GAG-CCGGC---CCGG
GGCGGCGAGAGCCCGTCGCA--AGCCCAA-TAGT--GTA-ACT-CGTTT-TCA--TTG-T
-TA-AA-GTCTGAG-CGG-A----ACGT-GTAA--TAAC---AAAAAA--CTTTCAACAA
CGGATCTCTTGGTTCTGGCGTCGATGAAGAACGCAGCGAAATGCGATAAGTAATGTGAAT
TGCAGAATTCAGTGAACCATCGAATCTTTGAACGCACATTGCGCCCCTTGGCATTCCGGG
GGGCATGCCTGTTCGAGCGTCATTACACCCC--TCAAGCG---TT-GCTTGGTGTT-GGG
CTTT-CG----CCCCC-------------GAGGCGT-GCCC--GAAAGTCAGTGGCGG-T
CCGGTGTGA-CTTCAAGCG-TAGTA-AAT-------------GCTCCCGC-TCT-GAGGA
TT-CACGCCGTGGCC---GGCCAAG-AACC-AC--CGAAA-CTTCTC-CG-TG-ATT-GA
CC-TCGGATCAGGCAGGGATACCCGCTGAACTTAAGCATATCAATAAGCGGAGG------
---
>Lecanora_fluorosaxicola_ISE54038
TTTCCGTAGGTGAA-CTGCGGAAGGATCATTACCG-AGAG--GGGG-G-CCTCGCG-CCC
CC-GGGG----------G-CTTCGG--TCCCCAACTCTTTCACCCTG-TGT-GTAC-CTT
-ACC---TTTGCTGCTTTGGCGGGCCCC-G-----------GG-G-GAC--A--------
------------CCCCGCGCCGG-----CCCG---GG-----C-GAG-CCGGC---CCGG
GGCGGCGAGAGCCCGTCGCA--AGCCCAA-TAGT--GTA-ACT-CGTTT-TCA--TTG-T
-TA-AA-GTCTGAG-CGG-A----ACGT-GTAA--TAAC---AAAAAA--CTTTCAACAA
CGGATCTCTTGGTTCTGGCATCGATGAAGAACGCAGCGAAATGCGATAAGTAATGTGAAT
TGCAGAATTCAGTGAACCATCGAATCTTTGAACGCACATTGCGCCCCTTGGCATTCCGGG
GGGCGTGCCTGTTCGAGCGTCATTACACCCC--TCAAGCG---TT-GCTTGGTGTT-GGG
CTTT-CG----CCCCC-------------GAGGCGT-GCCC--GAAAGTCAGTGGCGG-T
CCGGTGTGA-CTTCAAGCG-TAGTA-AAT-------------GCTCCCGC-TCT-GAGGA
TT-CACGCCGTGGCC---GGCCAAG-AACC-AC--CGAAA-CTTCTC-CA-TG-ATT-GA
CC-TCGGATCA-GCAGGGATACCCGCTGA-CTTAAGCATATCAATAA-------------
---
>Lecanora_praeferenda_ISE46538
GTTCCGTAGGTGAACCTGCGGAAGGATCATTACCG-AGAG--AGGG-GCCCCCGCG-CTC
CC-GGGG----------GTCTTCAGG-CCCCCAACTCTTT-ACCCTA-TGT-GTAC-T-T
-ACC---TTTGTTGCTTTGGCGGGCCAC-G-----------GG-G-TCC-----------
------------CCCCGCGCCTG-----CCCC--GGG-----C-AAGACCGCC----CGG
GGTGACGAGCGTCCGTCGGA--GGCCC-A-TC----GTA-ACT-C-AGT-TTG--ATCAG
-TG-TC-GTCCGAG-TAG-C----ATC--AT----TAAC---ACAAAA--CTTTCAACAA
CGGATCTCTTGGTTCTGGCATCGATGAAGAACGCAGCGAACTGCGATAAGTAATGTGAAT
TGCAGAATTCAGTGAATCATCGAATCTTTGAACGCACATTGCGCCCCTTGGTATTCCGGG
GGGCATGCCTGTTCGAGCGTCATTGCGTCCC--TCAAGCG---TA-GCTTGGTCTT-GGG
TTCT-CG-----CCCC-------------GTGGCGT-ACCC--GAAAGTCAGTGGCGG-C
CCGGCGTGA-CTTCGAGCG-CAGTA-AATT----------TCTCTCCCGC-TCT-GGAGT
TT-CGCGTTGCGGCC---CGCCAAATCGAA-GC--CC----TCTCTC-CA-TG-ATT-GA
CC-TCGGATCAGGTAGGGATACCCGCCGAACTTAAGCATATCAATAAGCGGAGGAAAAGA
AA-
>Lecanora_praeferenda_ISE46544
GTTCCGTAGGTGAACCTGCGGAAGGATCATTACCG-AGAG--AGGG-GCCCCCGCG-CTC
CC-GGGG----------GTCTTCAGG-CCCCCAACTCTTT-ACCCTA-TGT-ATAC-T-T
-ACC---TTTGTTGCTTTGGCGGGCCAC-G-----------GG-G-TCC-----------
------------CCCCGCGCCTG-----CCCC--GGG-----C-AAGACCGCC----CGG
GGTGACGAGCGTCCGTCGGA--GGCCC-A-TC----GTA-ACT-C-AGT-TTG--ATCAG
-TG-TC-GTCCGAG-TAG-C----ATC--AT----TAAC---ACAAAA--CTTTCAACAA
CGGATCTCTTGGTTCTGGCATCGATGAAGAACGCAGCGAACTGCGATAAGTAATGTGAAT
TGCAGAATTCAGTGAATCATCGAATCTTTGAACGCACATTGCGCCCCTTGGTATTCCGGG
GGGCATGCCTGTTCGAGCGTCATTGCGTCCC--TCAAGCG---TA-GCTTGGTCTT-GGG
TTCT-CG-----CCCC-------------GTGGCGT-ACCC--GAAAGTCAGTGGCGG-C
CCGGCGTGG-CTTCGAGCG-CAGTA-AATT----------TCTCTCCCGC-TCT-GGAGT
TT-CGCGTTGCGGCC---CGCCAAATCGAA-GC--CC----TCTCTC-CA-TG-ATT-GA
CC-TCGGATCAGGTAGGGATACCCGCCGAACTTAAGCATATCAATAAGCGGAGGAAAAGA
AAC
>Lecanora_praeferenda_ISE46545
CTTCCGTAGGTGAACCTGCGGAAGGATCATTACCG-AGAG--AGGG-GCCCCCGCG-CTC
CC-GGGG----------GTCTTCAGG-CCCCCAACTCTTT-ACCCTA-TGT-ATAC-T-T
-ACC---TTTGTTGCTTTGGCGGGCCAC-G-----------GG-G-TCC-----------
------------CCCCGCGCCTG-----CCCC--GGG-----C-AAGACCGCC----CGG
GGTGACGAGCGTCCGTCGGA--GGCCC-A-TC----GTA-ACT-C-AGT-TTG--ATCAG
-TG-TC-GTCCGAG-TAG-C----ATC--AT----TAAC---ACAAAA--CTTTCAACAA
CGGATCTCTTGGTTCTGGCATCGATGAAGAACGCAGCGAACTGCGATAAGTAATGTGAAT
TGCAGAATTCAGTGAATCATCGAATCTTTGAACGCACATTGCGCCCCTTGGTATTCCGGG
GGGCATGCCTGTTCGAGCGTCATTGCGTCCC--TCAAGCG---TA-GCTTGGTCTT-GGG
TTCT-CG-----CCCC-------------GTGGCGT-ACCC--GAAAGTCAGTGGCGG-C
CCGGCGTGG-CTTCGAGCG-CAGTA-AATT----------TCTCTCCCGC-TCT-GGAGT
TT-CGCGTTGCGGCC---CGCCAAATCGAA-GC--CC----TCTCTC-CA-TG-AT--GA
CC-TC-------------------------------------------------------
---
>Lecanora_sp_OL604005
---------------------------CATTACCG-AGAG--AGGG-G-CCTCGCG-CCC
CC-GGGG----------G-CTCCTG--CCCCCAACTCTTC-ACCCTC-TGT-TTAC-C-T
-ACC---TATGTTGCTTTGGCGGGCCAT-G-----------GG-G-ACA--T--------
------------CCCCGCGCCGG-----CCCC--GGA-----T-GAACACGTC----CGG
GGTGGCGAGCGCCCGCCGGAG-GGCCC-A-TC----ACA-ACT-C-TTT-TCA--ATGTT
-TG-AT-GTCCGAT-ACG-T----AGAT-ACAA--TAGT---CAAAAA--CTTTCAACAA
CGGATCTCTTGGTTCTGGCATCGATGAAGAACGCAGCGAAATGCGATAAGTAATGTGAAT
TGCAGAATTCAGTGAATCATCGAATCTTTGAACGCACATTGCGCCCCTCGGTATTCCGGG
GGGCATGCCTGTTCGAGCGTCATTGCACCCC--TCAAGCG---CA-GCTTGGTGAT-GGG
TTTT-CG----CCCCC-------------GAGGCGT-ACCC--GAAAAGCAGTGGCGG-T
CCGGCGTGA-CCTCGAGCG-TAGTA-GATT----------TTC-TCCCGC-TCC-GGAGG
TC-TGCGCCGCGGCC---GGCCA-A-CAAC-GC--CCAAT-CCTCTC-AA-T--------
------------------------------------------------------------
---
>Lecanora_sp_CGMS81119
TTTCCGCAGGTGAACCTGCGGAAGGATCATTACCG-AGAG--AGGG-G-CCTCGCG-CCC
CC-GGGG----------G-CTCCTG--CCCCCAACTCTTC-ACCCTC-TGT-TTAC-C-T
TACC---TATGTTGCTTTGGCGGGCCAT-G-----------GG-G-ACA--T--------
------------CCCCGCGCCGG-----CCCC--GGA-----T-GAACACGTC----CGG
GGTGGCGAGCGCCCGCCGGAG-GGCCC-A-TC----ACA-ACT-C-TTT-TTA--ATGTT
-TG-AT-GTCCGAT-ACG-T----AGAT-ACAA--TAGT---CAAAAA--CTTTCAACAA
CGGATCTCTTGGTTCTGGCATCGATGAAGAACGCAGCGAAATGCGATAAGTAATGTGAAT
TGCAGAATTCAKTKAATCATCGAATCTTTGAACGCACATTGCGCCCCTCGGTATTCCGGG
GGGCATGCCTGTTCGAGCGTCATTGCACCCC--TCAAGCG---CA-GCTTGGTGAT-GGG
TTTT-CG----CCCCC-------------GAGGCGT-ACCC--GAAAAGCAGTGGCGG-T
CCGGCGTGA-CCTCGAGCG-TAGTA-AATT----------TTC-TCCCGC-TCC-GGAGG
CC-CGCGCCGCGGCC---GGCCA-A-CAAC-GC--CCAAT-TCTCTC-AA-TG-ATT-GA
CC-TCGGATCAGGTAAGGATACCCGCTGAACTTAAGCATATCAATAAGCGGA--------
---
>Lecanora_sp_OL604060
------------------------------------------------------------
-------------------------------------------CCTC-TGT-TTAC-C-T
-ACC---TATGTTGCTTTGGCGGGCCAT-G-----------GG-G-ACA--T--------
-------------CCCGCGCCGG-----CTCC--GGA-----T-GAACACGTC----CGG
GGTGGTGAGCGCCCGCCGGA--GGCCC-A-TC----ACA-ACT-C--TT-TAA--ATGTT
-TG-AT-GTCCGAT-ACG-T----AGAT-ACAA--TAGT---CAAAAA--CTTTCAACAA
CGGATCTCTTGGTTCTGGCATCGATGAAGAACGCAGCGAAATGCGATAAGTAATGTGAAT
TGCAGAATTCAGTGAATCATCGAATCTTTGAACGCACATTGCGCCCCTCGGTATTCCGGG
GGGCATGCCTGTTCGAGCGTCATTGCACCCC--TCAAGCG---CA-GCTTGGTGAT-GGG
TTTT-CG----CCCCC-------------GAGGCGT-ACCC--GAAAAGCAGTGGCGG-T
CCGGCGTGA-CCTCGAGCG-TAGTA-AATT----------TTC-TCCCGC-TCC-GGAGG
TC-CGCGCCGCGGCC---GGCCA-A-CAAC-GC--CCAAT-TCTCTC-AA-T--------
------------------------------------------------------------
---
>Lecanora_sp_OL603984
-----------------------------------------------------GCG-CCC
CC-GGGG----------G-CTTCTG--CCCCCATTTCTTC-ACCCTC-TGT-TTAC-C-T
-ACC---TATGTTGCTTTGGCGGGCCAT-G-----------GG-G-ACG--T--------
------------CCCCGCGCCGG-----CCCC-TGGA-----T-GAACACGTC----CGG
GGTGGCGAGCGCCCGCCGGA--GGCCC-A-TC----ACA-ACT-C-TTC-TAA--ATATT
-TG-AT-GTCCGAT-ACG-T----AGAT-ACAA--TAGTCATCAAAAA--CTTTCAACAA
CGGATCTCTTGGTTCTGGCATCGATGAAGAACGCAGCGAAATGCGATAAGTAATGTGAAT
TGCAGAATTCAGTGAATCATCGAATCTTTGAACGCACATTGCGCCCCTCGGTATTCCGGG
GGGCATGCCTGTTCGAGCGTCATTGCACCCC--TCAAGCG---CA-GCTTGGTGAT-GGG
TTTT-CG----CCCCC-------------GAGGCGT-ACCC--GAAAAGCAGTGGCGG-T
CCGGCGTGA-CCTCTAGCG-TAGTA-AATT----------TTC-TCCCGC-TCC-GGAAG
TC-CGCGCCGCGGCC---GGCCA-A-CAAC-GC--CCAAT-TCTCTC-AA-T--------
------------------------------------------------------------
---
>Lecanora_irregularicrocea_ISE38135
TTTCCGTAGGTG-ACCTGCGGAAGGATCATTACCG-AGAG--AGGG-G-CCTCGCG-CCC
CC-GGGG----------G-CTCCCG--CCCCTAACTCTTC-ACCCTC-TGT-TTAC-C-T
-ACC---TATGTTGCTTTGGCGGGCCCT-G-----------GG-G-AAA--T--------
------------CCCCGCGCCGG-----CCCC-GGGA-----C-GGTCACGTC----CGG
GGTGGCGAGCGCCCGTCGGA--GGCCC-A-TC----ATA-ACT-CTTTT-TTA--ACGTT
-TG-GT-GTCCGAA-ATA-T----AGAT-ACAA-ATAGT---CAAAAA--CTTTCAACAA
CGGATCTCTTGGTTCTGGCATCGATGAAGAACGCAGCGAAATGCGATAAGTAATGTGAAT
TGCAGAATTCAGTGAATCATCGAATCTTTGAACGCACATTGCGCCCCTCGGTATTCCGGG
GGGCATGCCTGTTCGAGCGTCATTGCACCCC--TCAAGCG---CA-GCTTGGTAAT-GGG
TCTT-CG----CCCCC-------------GAGGCGT-ACCC--GAAAAGCAGTGGCGG-T
CCGGCGTGA-CCTCGAGCG-TAGTA-AATT----------TTC-TCCCGC-TTT-GGAGG
TC-CGCGCCGCGGCC---GGCCA-A-CAAC-GC--CCAAC-TTTCTC-AA-TG-ATT-GA
CC-TCGGATCAGGTAGGGATACCCGCTGAACTTAAGCATATCAATAAGCGGAGGAAAAGA
AAC
>Lecanora_irregularicrocea_ISE38132
TTTCCGTAGGTGAACCTGCGGAAGGATCATTACCG-AGAG--AGGG-G-CCTCGCG-CCC
CC-GGGG----------G-CTCCCG--CCCCCAACTCTTC-ACCCTC-TGT-TTAC-C-T
-ACC---TATGTTGCTTTGGCGGGCCCT-G-----------GG-G-AAA--T--------
------------CCCCGCGCCGG-----CCCC-GGGA-----C-GGTCACGTC----CGG
GGTGGCGAGCGCCCGTCGGA--GGCCC-A-TC----ATA-ACT-CTTTT-TTA--ACGTT
-TG-GT-GTCCGAA-ATA-C----AGAT-ACAA-ATAGT---CAAAAA--CTTTCAACAA
CGGATCTCTTGGTTCTGGCATCGATGAAGAACGCAGCGAAATGCGATAAGTAATGTGAAT
TGCAGAATTCAGTGAATCATCGAATCTTTGAACGCACATTGCGCCCCTCGGTATTCCGGG
GGGCATGCCTGTTCGAGCGTCATTGCACCCC--TCAAGCG---CA-GCTTGGTAAT-GGG
TCTT-CG----CCCCC-------------GAGGCGT-ACCC--GAAAAGCAGTGGCGG-T
CCGGCGTGA-CCTCGAGCG-TAGTA-AATT----------TTC-TCCCGC-TTT-GGAGG
TC-CGCGCCGCGGCC---GGCCA-A-CAAC-GC--CCAAC-TTTCTC-AA-TG-ATT-GA
CC-TCGGATCAGGTAGGGATACCCGCCGAACTTAAGCATATCAATAAGCGGAGGAA----
---
>Lecanora_irregularicrocea_ISE38120
TTTCCGTAGGTGAACCTGCGGAAGGATCATTACCG-AGAG--AGGG-G-TTTCGCG-CCC
CC-GGGG----------G-CTCCCG--CCCCCAACTCTTC-ACCCTC-TGT-TTAC-C-T
-ACC---CATGTTGCTTTGGCGGGCCCT-G-----------GG-G-AAA-CC--------
------------CCCCGCGCCGG-----CCCC-GGGA-----C-GGTCACGTC----CGG
GGTGGCGAGCGCCCGTCGGA--GGCCC-A-TC----ATA-ACT-CTCTT-TTA--ACGTT
-TG-GT-GTCCGAA-ATA-C----AGAT-ACAA-ATAGT---CAAAAA--CTTTCAACAA
CGGATCTCTTGGTTCTGGCATCGATGAAGAACGCAGCGAAATGCGATAAGTAATGTGAAT
TGCAGAATTCAGTGAATCATCGAATCTTTGAACGCACATTGCGCCCCTCGGTATTCCGGG
GGGCATGCCTGTTCGAGCGTCATTGCACCCC--TCAAGCG---CA-GCTTGGTCAT-GGG
TCCT-CG----CCCCC-------------GAGGCGT-ACCC--GAAAAGCAGTGGCGG-T
CCGGCGTGA-CCTCGAGCG-TAGTA-AATT----------TTC-TCCCGC-TTT-GGAGG
TC-CGCGCCGCGGCC---GGCCA-A-CAAC-GC--CCAAT-TTTCTC-AA-TG-ATT-GA
CC-TCGGATCAGGTAGGGATACCCGCTGAACTTAAGCATATCAATAAGCGGAGGAAAAGA
AAC
>Lecanora_argentata_ISE52095
TTTCCGTAGGTGAACCTGCGGAAGGATCATTACTG-AGAG--AGGG-G-CTTCGCG-CCC
TC-GGGG----------G-CTCCCG--CCCCCAACTCTTC-ACCCTC-TGT-TTAC-C-T
-ACC---CATGTTGCTTTGGCGGGCCAC-G-----------GG-G-CCA--T--------
------------CCCCGCGCCGG-----CCGC--GGA-----C-GGACACGAC----CGC
GGTGGCGAGCGCCCGTCGGA--GGCCC-T-TC----ACA-ACT-C-TTT-TTA--ACGTT
-TG-AT-GTCCGAG-ATA-T----AGAT-ACA--ATAGT---CAAAAA--CTTTCAACAA
CGGATCTCTTGGTTCTGGCATCGATGAAGAACGCAGCGAAATGCGATAAGTAATGTGAAT
TGCAGAATTCAGTGAATCATCGAATCTTTGAACGCACATTGCGCCCCTCGGTATTCCGGG
GGGCATGCCTGTTCGAGCGTCATTGCACCTC--TCAAGCG---CA-GCTTGGTCAT-GGG
TCCT-CG----CCCCC-------------GAGGCGT-ACCC--GAAAAGCAGTGGCGG-T
CCGGCGTGA-CCTCGAGCG-TAGTA-AATT----------TTC-TCCCGC-TTT-GGAGG
CC-CGCGCCGCGGCC---GGCCA-G-GAAC-GC--CCAAT-CCTTTC-AA-TG-ATT-GA
CC-TCGGATCAGGTAGGGATACCCGCTGAACTTAAGCATATCAATAAGCGGAGGAAAAGA
AAC
>Lecanora_argentata_ISE52170
TTTCCGTAGGTGAACCTGCGGAAGGATCATTACTG-AGAG--AGGG-G-CTTCGCG-CTC
CC-GGGG----------G-CTCCCG--CCCCCAACTCTTC-ACCCTC-TGT-TTAC-C-T
-ACC---TATGTTGCTTTGGCGGGCCAC-G-----------GG-G-CCA--T--------
------------CCCCGCGCCGG-----CCGC--GGA-----C-GGACACGAC----CGC
GGTGGCGAGCGCCGGTCGGA--GGCCC-T-TC----ACA-ACT-C-TTT-TTA--ACGTT
-TG-AT-GTCCGAG-ATA-T----AGAT-ACA--ATAGT---CAAAAA--CTTTCAACAA
CGGATCTCTTGGTTCTGGCATCGATGAAGAACGCAGCGAAATGCGATAAGTAATGTGAAT
TGCAGAATTCAGTGAATCATCGAATCTTTGAACGCACATTGCGCCCCTCGGTATTCCGGG
GGGCATGCCTGTTCGAGCGTCATTGCACCTC--TCAAGCG---CA-GCTTGGTCAT-GGG
TCCT-CG----CCCCC-------------GAGGCGT-ACCC--GAAAAGCAGTGGCGG-T
CCGGCGTGA-CCTCGAGCG-TAGTA-AATT----------TTC-TCCCGC-TTT-GGAGG
CC-CGCGCCGCGGCC---GGCCA-G-GAAC-GC--CCAAT-CCTTTC-AA-TG-ATT-GA
CC-TCGGATCAGGTAGGGATACCCGCTGAACTTAAGCATATCAATAAGCGGAGGAAAAGA
AAC
>Lecanora_argentata_ISE52184
TTTCCGTAGGTGAACCTGCGGAAGGATCATTACTG-AGAG--AGGG-G-CTTCGCG-CTC
CC-GGGG----------G-CTCCCG--CCCCCAACTCTTC-ACCCTC-TGT-TTAC-C-T
-ACC---TATGTTGCTTTGGCGGGCCAC-G-----------GG-G-CCA--T--------
------------CCCCGCGCCGG-----CCGC--GGA-----C-GGACACGAC----CGC
GGTGGCGAGCGCCCGTCGGA--GGCCC-T-TC----ACA-ACT-C-TTT-TTA--ACGTT
-TG-AT-GTCCGAG-ATA-T----AGAT-ACA--ATAGT---CAAAAA--CTTTCAACAA
CGGATCTCTTGGTTCTGGCATCGATGAAGAACGCAGCGAAATGCGATAAGTAATGTGAAT
TGCAGAATTCAGTGAATCATCGAATCTTTGAACGCACATTGCGCCCCTCGGTATTCCGGG
GGGCATGCCTGTTCGAGCGTCATTGCACCTC--TCAAGCG---CA-GCTTGGTCAT-GGG
TCCT-CG----CCCCC-------------GAGGCGT-ACCC--GAAAAGCAGTGGCGG-T
CCGGCGTGA-CCTCGAGCG-TAGTA-AATT----------TTC-TCCCGC-TTT-GGAGG
CC-CGCGCCGCGGCC---GGCCA-G-GAAC-GC--CCAAT-CCTTTC-AA-TG-ATT-GA
CC-TCGGATCAGGTAGGGATACCCGCTGAACTTAAGCATATCAATAAGCGGAGGAAAAGA
AAC
>Lecanora_argentata_ISE52176
TTTCCGTAGGTGAACCTGCGGAAGGATCATTACTG-AGAG--AGGG-G-CTTCGCG-CTC
CC-GGGG----------G-CTCCCG--CCCCCAACTCTTC-ACCCTC-TGT-TTAC-C-T
-ACC---TATGTTGCTTTGGCGGGCCAC-G-----------GG-G-CCA--T--------
------------CCCCGCGCCGG-----CCGC--GGA-----C-GGACACGAC----CGC
GGTGGCGAGCGCCCGTCGGA--GGCCC-T-TC----ACA-ACT-C-TTT-TTA--ACGTT
-TG-AT-GTCCGAG-ATA-T----AGAT-ACA--ATAGT---CAAAAA--CTTTCAACAA
CGGATCTCTTGGTTCTGGCATCGATGAAGAACGCAGCGAAATGCGATAAGTAATGTGAAT
TGCAGAATTCAGTGAATCATCGAATCTTTGAACGCACATTGCGCCCCTCGGTATTCCGGG
GGGCATGCCTGTTCGAGCGTCATTGCACCTC--TCAAGCG---CA-GCTTGGTCAT-GGG
TCCT-CG----CCCCC-------------GAGGCGT-ACCC--GAAAAGCAGTGGCGG-T
CCGGCGTGA-CCTCGAGCG-TAGTA-AATT----------TTC-TCCCGC-TTT-GGAGG
CC-CGCGCCGCGGCC---GGCCA-G-GAAC-GC--CCAAT-CCTTTC-AA-TG-ATT-GA
CC-TCGGATCAGGTAGGGATACCCGCTGAACTTAAGCATATCAATAAGCGGAGGAAAAGA
AAC
>Lecanora_argentata_ISE52229
TTTCCGTAGGTGAACCTGCGG-AGGATCATTACTG-AGAG--AGGG-G-CTTCGCG-CTC
CC-GGGG----------G-CTCCCG--CCCCCAACTCTTC-ACCCTC-TGT-TTAC-C-T
-ACC---TATGTTGCTTTGGCGGGCCAC-G-----------GG-G-CCA--T--------
------------CCCCGCGCCGG-----CCGC--GGA-----C-GGACACGAC----CGC
GGTGGCGAGCGCCCGTCGGA--GGCCC-T-TC----ACA-ACT-C-TTK-TTA--ACGTT
-TG-AT-GTCCGAG-ATA-T----AGAT-ACA--ATAGT---CAAAAA--CTTTCAACAA
CGGATCTCTTGGTTCTGGCATCGATGAAGAACGCAGCGAAATGCGATAAGTAATGTGAAT
TGCAGAATTCAGTGAATCATCGAATCTTTGAACGCACATTGCGCCCCTCGGTATTCCGGG
GGGCATGCCTGTTCGAGCGTCATTGCACCTC--TCAAGCG---CA-GCTTGGTCAT-GGG
TCCT-CG----CCCCC-------------GAGGCGT-ACCC--GAAAAGCAGTGGCGG-T
CCGGCGTGA-CCTCGAGCG-TAGTA-AATT----------TTC-TCCCGC-TTT-GGAGG
CC-CGCGCCGCGGCC---GGCCA-G-GAAC-GC--CCAAT-CCTTTC-AA-TG-ATT-GA
CC-TCGGATCAGGTAGGGATACCCGCTGAACTTAAGCATATCAATAAGCGGAGGAA----
---
>Lecanora_argentata_ISE52266
TTTCCGTAGGTGAACCTGCGGAAGGATCATTACTG-AGAG--AGGG-G-CTTCGCG-CCC
CC-GGGG----------G-CTCCCG--CCCCCAACTCTTC-ACCCTC-TGA-TTAC-C-T
-ACC---TATGTTGCTTTGGCGGGCCAC-G-----------GG-G-ACC--T--------
------------CCCCGCGCCGG-----CCGC--GGA-----C-GGACACGTC----CGG
GGTGGCGAGCGCCCGTCGGA--GGCCC-TATC----ATA-ACC-C---T-TTA--ACGTT
-TG-AT-GTCCGAG-ATA-T----AGAT-ACA--ATAGT---TAAAAA--CTTTCAACAA
CGGATCTCTTGGTTCTGGCATCGATGAAGAACGCAGCGAAATGCGATAAGTAATGTGAAT
TGCAGAATTCAGTGAATCATCGAATCTTTGAACGCACATTGCGCCCCTCGGTATCCCGGG
GGGCATGCCTGTTCGAGCGTCATTGCACCCC--TCAAGCG---CA-GCTTGGTCAT-GGG
CTTT-CG----CCCCC-------------GAGGCGT-ACCC--GAAAAGCAGTGGCGG-T
CCGGCGTGA-CCTCGAGCG-TAGTA-AATT----------TTC-TCCCGC-TTT-GGAGG
CT-CGCGCCGCGGCC---GGCCA-G-GAAC-GC--CCAAT-TCTTTC-AA-TG-ATT-GA
CC-TCGGATCAGGTAGGGATACCCGCTGAACTTAAGCATATCAATAAGCGGAGGAAAAGA
AAC
>Lecanora_argentata_ISE52232
TTTCCGTAGGTGAACCTGCGGAAGGATCATTACTG-AGAG--AGGG-G-CTTCGCG-CCC
CC-GGGG----------G-CTCCCG--CCCCCAACTCTTC-ACCCTC-TGA-TTAC-C-T
-ACC---CATGTTGCTTTGGCGGGTCAC-G-----------GG-G-ACC--T--------
------------CCCCGCGCCGG-----CCGC--GGA-----C-GGACACGTC----CGG
GGTGGCGAGCGCCCGTCGGA--GGCCC-TATC----ACA-ACT-C---T-TTA--ACGTT
-TG-AT-GTCCGAG-ATA-T----AGAT-ACA--ATAGT---CAAAAA--CTTTCAACAA
CGGATCTCTTGGTTCTGGCATCGATGAAGAACGCAGCGAAATGCGATAAGTAATGTGAAT
TGCAGAATTCAGTGAATCATCGAATCTTTGAACGCACATTGCGCCCCTCGGTATTCCGGG
GGGCATGCCTGTTCGAGCGTCATTGCACCCC--TCAAGCG---CA-GCTTGGTCAT-GGG
CTTT-CG----CCCCC-------------GAGGCGT-ACCC--GAAAAGCAGTGGCGG-T
CCGGCGTGA-CCTCGAGCG-TAGTA-AATT----------TTC-TCCCGC-TTT-GGAGG
CT-CGCGCCGCGGCC---GGCCA-G-GAAC-GC--CCAAT-TCTTTC-AA-TG-ATT-GA
CC-TCGGATCAGGTAGGGATACCCGCTGAACTTAAGCATATCAATAAGCGGAGGAAAAGA
AAC
>Lecanora_argentata_ISE52386
TTTCCGTAGGTGAACCTGCGGAAGGATCATTACTG-AGAG--AGGG-G-CTTCGCG-CCC
CC-GGGG----------G-CTCCCG--CCCCCAACTCTTC-ACCCTC-TGA-TTAC-C-T
-ACC---CATGTTGCTTTGGCGGGCCAC-G-----------GG-G-ACC--T--------
------------CCCCGCGCCGG-----CCGC--GGA-----C-GGACACGTC----CGG
GGTGGCGAGCGCCCGTCGGA--GGCCC-TATC----ACA-ACT-C---T-TTA--ACGTT
-TG-AT-GTCCGAG-ATA-T----AGAT-ACA--ATAGT---CAAAAA--CTTTAAACAA
CGGATCTCTTGGTTCTGGCATCGATGAAGAACGCAGCGAAATGCGATAAGTAATGTGAAT
TGCAGAATTCAGTGAATCATCGAATCTTTGAACGCACATTGCGCCCCTCGGTATTCCGGG
GGGCATGCCTGTTCGAGCGTCATTGCACCCC--TCAAGCG---CA-GCTTGGTCAT-GGG
CTTT-CG----CCCCC-------------GAGGCGT-ACCC--GAAAAGCAGTGGCGG-T
CCGGCGTGA-CCTCGAGCG-TAGTA-AATT----------TTC-TCCCGC-TTT-GGAGG
CT-CGCGCCGCGGCC---GGCCA-G-GAAC-GT--CCAAT-TCTTTC-AA-TG-ATT-GA
CC-TCGGATCAGGTAGGGATACCCGCTGAACTTAAGCATATCAATAAGCGGAGGAAAAGA
AAC
>Lecanora_argentata_ISE52221
TTTCCGTAGGTGAACCTGCGGAAGGATCATTACTG-AGAG--AGGG-G-CTTCGCG-CCC
CC-GGGG----------G-CTCTCG--CCCCCAACTCTTC-ACCCTC-TGT-TTAC-C-T
-ACC---TATGTTGCTTTGGCGGGCCAC-G-----------GG-G-ACC--T--------
------------CCCCGCGCCGG-----CCGC--GGA-----C-GGACACGTC----CGG
GGTGGCGAGCGCCCGTCGGA--GGCCCCT-TC----ACA-ACT-C---T-TTA--ACGTT
-TG-AT-GTCCGAG-ATA-C----AGAT-ACA--ATCGT---CAAAAA--CTTTCAACAA
CGGATCTCTTGGTTCTGGCATCGATGAAGAACGCAGCGAAATGCGATAAGTAATGTGAAT
TGCAGAATTCAGTGAATCATCGAATCTTTGAACGCACATTGCGCCCCTCGGTATTCCGGG
GGGCATGCCTGTTCGAGCGTCATTGCACCCC--TCAAGCG---CA-GCTTGGTCAT-GGG
CTTT-CG----CCCCC-------------GAGGCGT-ACCC--GAAAAGCAGTGGCGG-T
CCGGCGTGA-CCTCGAGCG-TAGTA-AATT----------TTC-TCCCGC-TTT-GGAGG
CT-CGCGCCGCGGCC---GGCCA-G-GAAC-GC--CCAAT-TCTTTC-AA-TG-ATT-GA
CC-TCGGATCAGGTAGGGATACCCGCTGAACTTAAGCATATCAATAAGCGGAGGAAAAGA
AAC
>Lecanora_argentata_ISE52247
TTTCCGTAGGTGAACCTGCGGAAGGATCATTACTG-AGAG--AGGG-G-CTTCGCG-CCC
CC-GGGG----------G-TTCCTG--CCCCCAACTCTTC-ACCCTC-TGT-TTAC-C-T
-ACC---TATGTTGCTTTGGCGGGCCAC-G-----------GG-G-ACC--T--------
------------CCCCGCGCCGG-----CCGC--GGA-----C-GGACACGTC----CGG
GGTGGCGAGCGCCCGTCGGA--GGCCCCT-TC----ACA-ACT-C--TT-TTA--ACGTT
-TG-AT-GTCCGAG-ATA-C----AGAT-ACA--ATAGT---CAAAAA--CTTTCAACAA
CGGATCTCTTGGTTCTGGCATCGATGAAGAACGCAGCGAAATGCGATAAGTAATGTGAAT
TGCAGAATTCAGTGAATCATCGAATCTTTGAACGCACATTGCGCCCCTCGGTATTCCGGG
GGGCATGCCTGTTCGAGCGTCATTGCACCCC--TCAAGCG---CA-GCTTGGTCAT-GGG
CTTT-CG----CCCCC-------------GAGGCGT-ACCC--TAAAAGCAGTGGCGG-T
CCGGCGTGA-CCTCGAGCG-TAGTA-AATT----------TTC-TCCCGC-TTT-GGAGG
CT-CGCGCCGCGGCC---GGCCA-G-GAAC-GC--CCGAT-TCTCTC-AA-TG-ATT-GA
CC-TCGGATCAGGTAGGGATACCCGCTGAACTTAAGCATATCAATAAGCGGAGGAAAAGA
AAC
>Lecanora_argentata_ISE52032
TTTCCGTAGGTGAACCTGCGGAAGGATCATTACTG-AGAG--AGGG-G-CTTCGCG-CCC
CC-GGGG----------G-TTCCTG--CCCCCAACTCTTC-ACCCTC-TGT-TTAC-C-T
-ACC---TATGTTGCTTTGGCGGGCCAC-G-----------GG-G-ACC--T--------
------------CCCCGCGCCGG-----CCGC--GGA-----C-GGACACGTC----CGG
GGTGGCGAGCGCCCGTCGGA--GGCCCCT-TC----ACA-ACT-C--TT-TTA--ACGTT
-TG-AT-GTCCGAG-ATA-C----AGAT-ACA--ACAGT---CAAAAA--CTTTCAACAA
CGGATCTCTTGGTTCTGGCATCGATGAAGAACGCAGCGAAATGCGATAAGTAATGTGAAT
TGCAGAATTCAGTGAATCATCGAATCTTTGAACGCACATTGCGCCCCTCGGTATTCCGGG
GGGTATGCCTGTTCGAGCGTCATTGCACCCC--TCAAGCG---CA-GCTTGGTCAT-GGG
CTTT-CG----CCCCC-------------GAGGCGT-ACCC--GAAAAGCAGTGGCGG-T
CCGGCGTGA-CCTCGAGCG-TAGTA-AATT----------TTC-TCCCGC-TTT-GGAGG
CT-CGCGCCGCGGCC---GGCCA-G-GAAC-GC--CCAAT-TCTCTC-AA-TG-ATT-GA
CC-TCGGATCAGGTAGGGATACCCGCTGAACTTAAGCATATCAATAAGCGGAGGAAAAGA
AAC
>Lecanora_argentata_ISE52181
TTTCCGTAGGTGAACCTGCGGAAGGATCATTACTG-AGAG--AGGG-G-CTTCGCG-CCC
CC-GGGG----------G-TTCCTG--CCCCCAACTCTTC-ACCCTC-TGT-CTAC-C-T
-ACC---TATGTTGCTTTGGCGGGCCAC-G-----------GG-G-ACC--T--------
------------CCCCGCGCCGG-----CCGC--GGA-----C-GGACACGTC----CGG
GGTGGCGAGCGCCCGTCGGA--GGCCCCT-TC----ACA-ACT-C--TT-TTA--ACGTT
-TG-AT-GTCCGAG-ATA-C----AGAT-ACA--ATAGT---CAAAAA--CTTTCAACAA
CGGATCTCTTGGTTCTGGCATCGATGAAGAACGCAGCGAAATGCGATAAGTAATGTGAAT
TGCAGAATTCAGTGAATCATCGAATCTTTGAACGCACATTGCGCCCCTCGGTATTCCGGG
GGGCATGCCTGTTCGAGCGTCATTGCACCCC--TCAAGCG---CA-GCTTGGTCAT-GGG
CTTT-CG----CCCCC-------------GAGGCGT-ACCC--GAAACGCAGTGGCGG-T
CCGGCGTGA-CCTCGAGCG-TAGTA-AATT----------TTC-TCCCGC-TTT-GGAGG
CT-CGCGCCGCGGCC---GGCCA-G-GAAC-GC--CCAAT-TCTCTC-AA-TG-ATT-GA
CC-TCGGATCAGGTAGGGATACCCGCTGAACTTAAGCATATCAATAAGCGGAGGAAAAGA
AAC
>Lecanora_argentata_ISE52172
TTTCCGTAGGTGAACCTGCGGAAGGATCATTACTG-AGAG--AGGG-G-CTTCGCG-CCC
CC-GGGG----------G-TTCCTG--CCCCCAACTCTTC-ACCCTC-TGT-CTAC-C-T
-ACC---TATGTTGCTTTGGCGGGCCAC-G-----------GG-G-ACC--T--------
------------CCCCGCGCCGG-----CCGC--GGA-----C-GGACACGTC----CGG
GGTGGCGAGCGCCCGTCGGA--GGCCCCT-TC----ACA-ACT-C--TT-TTA--ACGTT
-TG-AT-GTCCGAG-ATA-C----AGAT-ACA--ATAGT---CAAAAA--CTTTCAACAA
CGGATCTCTTGGTTCTGGCATCGATGAAGAACGCAGCGAAATGCGATAAGTAATGTGAAT
TGCAGAATTCAGTGAATCATCGAATCTTTGAACGCACATTGCGCCCCTCGGTATTCCGGG
GGGCATGCCTGTTCGAGCGTCATTGCACCCC--TCAAGCG---CA-GCTTGGTCAT-GGG
CTTT-CG----CCCCC-------------GAGGCGT-ACCC--GAAACGCAGTGGCGG-T
CCGGCGTGA-CCTCGAGCG-TAGTA-AATT----------TTC-TCCCGC-TTT-GGAGG
CT-CGCGCCGCGGCC---GGCCA-G-GAAC-GC--CCAAT-TCTCTC-AA-TG-ATT-GA
CC-TCGGATCAGGTAGGGATACCCGCTGAACTTAAGCATATCAATAAGCGGAGGAAAAGA
AAC
>Lecanora_coronulans_OL604009
------------------------------------------------------------
-----------------------------------TCTTC-ACCCTC-TGT-TTAC-C-T
-ACC---TATGTTGCTTTGGCGGGCCAT-G-----------GG-G-ATA--C--------
------------CCCCGCGCCGG-----CCTC--GGG-----C-GGTCACGTC---TCGG
GGTGGCGAGCGCCCGTCGGA--GGCCC-A-TC----ACA-ACT-C-CTT-TTA--ACGTT
-TG-AT-GTCCGAA-ATA-T----AGAT-ACAA-ATAGT---CAAAAA--CTTTCAACAA
CGGATCTCTTGGTTCTGGCATCGATGAAGAACGCAGCGAAATGCGATAAGTAATGTGAAT
TGCAGAATTCAGTGAATCATCGAATCTTTGAACGCACATTGCGCCCCTCGGTATTCCGGG
GGGCATGCCTGTTCGAGCGTCATTGCACCCC--TCAAGCG---CA-GCTTGGTAAT-GGG
CCCT-CG----CCCCT-------------GAGGCGT-ACCC--GAAAAGCAGTGGCGG-T
CCGGCGTGA-CCTCGAGCG-TAGTA-AATT----------TTC-TCCCGC-TTT-GGAGG
TT-CGCGCCGCGGCC---GGCCA-A-CAAC-GC--CCAAC-ATTCTC-AA-T--------
------------------------------------------------------------
---
>Lecanora_coronulans_OL604059
------------------------------------------------------------
-----------------------------------------ACCCTC-TGT-TTAC-C-T
-ACC---TATGTTGCTTTGGCGGGCCAT-G-----------GG-G-TTA--C--------
------------CCCCGCGCCGG-----CCTC--GGA-----C-GGTCACGTC---TCGG
GGTGGCGAGCGCCTGTCGGA--GGCCC-A-TC----ATA-ACT-C-TTT-TTA--ACGTT
-TG-AT-GTCCGAA-ATA-T----AGAT-ACAA-ACAGT---CAAAAA--CTTTCAACAA
CGGATCTCTTGGTTCTGGCATCGATGAAGAACGCAGCGAAATGCGATAAGTAATGTGAAT
TGCAGAATTCAGTGAATCATCGAATCTTTGAACGCACATTGCGCCCCTCGGTATTCCGGG
GGGCATGCCTGTTCGAGCGTCATTGCACCCC--TCAAGCG---CA-GCTTGGTAAT-GGG
CCCT-CG----CCCCT-------------GAGGCGT-ACCC--GAAAAGCAGTGGCGG-T
CCGGCGTGA-CCTCGAGCG-TAGTA-AATT----------TTC-TCCCGC-TTT-GGAGG
TT-CGCGCCGCGGCC---GGCCA-A-CAAC-GC--CCAAC-ACTCTC-AA-T--------
------------------------------------------------------------
---
>Lecanora_coronulans_OL604008
-------AGGTG-ACCTGCGG-AGGATCATTACCG-AGAG--AGGG-G-CTTCGCG-CTC
CC-GGGG----------G-CTCCTG--CCCCCAACTCTTC-ACCCTC-TGT-TTAC-C-T
-ACC---TATGTTGCTTTGGCGGGCCAT-G-----------GG-G-TTA--C--------
------------CCCCGCGCCGG-----CCTC--GGA-----C-GGTCACGTC---TCGG
GGTGGCGAGCGCCTGTCGGA--GGCCC-A-TC----ATA-ACT-C-TTT-TTA--ACGTT
-TG-AT-GTCCGAA-ATA-T----AGAT-ACAA-ACAGT---CAAAAA--CTTTCAACAA
CGGATCTCTTGGTTCTGGCATCGATGAAGAACGCAGCGAAATGCGATAAGTAATGTGAAT
TGCAGAATTCAGTGAATCATCGAATCTTTGAACGCACATTGCGCCCCTCGGTATTCCGGG
GGGCATGCCTGTTCGAGCGTCATTGCACCCC--TCAAGCG---CA-GCTTGGTAAT-GGG
CCCT-CG----CCCCT-------------GAGGCGT-ACCC--GAAAAGCAGTGGCGG-T
CCGGCGTGA-CCTCGAGCG-TAGTA-AATT----------TTC-TCCCGC-TTT-GGAGG
TT-CGCGCCGCGGCC---GGCCA-A-CAAC-GC--CCAAC-ACTCTC-AA-T--------
------------------------------------------------------------
---
>Lecanora_aff-xanthoverrucosa_ISE40532c
GTTCCGTAGGTGAACCTGCGGAAGGATCATTACTG-AGAG--AGGG-G-CCTCGCG-TCC
CC-GGGG----------G-CCTCGCG-CCCCCAACTCTTC-ACCCCA-TGT-TAAC-T-T
-ACC---TTTGTTGCTTTGACGGGCCAC-G-----------GG-G-CAA--A--------
------------CCCCGCGTCCC-----CCCC---GG-----T-CACCCTGTC---CGTG
GGAGACGAGCGCCCGCCGAA--GGCCC-A-TT----ATA---T-C--TC-TT---ATTTT
-TG-AC-GTCCGAG-TAA-C----ATTT-A-A---TCATA--GCAAAA--CTTTCAACAA
CGGATCTCTTGGTTCTGGCATCGATGAAGAACGCAGCGAAATGCGATAAGTAATGTGAAT
TGCAGAATTCAGTGAATCATCGAATCTTTGAACGCACATTGCGCCCCTCGGTATTCCGGG
GGGCATGCCTGTTCGAGCGTCATTGCACCCC--TCAAGCG---TA-GCTTGGTTAT-GGG
TTCT-CG----CCCCT-------------CCGGCGT-GCCC--GAAAGTCAGTGGCGG-T
CCCGTGTGG-CTTCGAGCG-CAGTA-AATT----------TCTATCCCGC-TCA-GGA-G
TT-CGCGTGGCGACT---GGCC-AATCAAC-AA--------T-TTTC-CA-CG-ATT-GA
CC-TCGGATCA-GTAGGGATACCCGCTGAAC-TAAGCATATCAATAAGCGGAGGAAAAGA
AAC
>Lecanora_xanthoverrucosa_ISE42608
GTTCCGTAGGTGAACCTGCGGAAGGATCATTACTG-AGAG--AGGG-G-CCTCGCG-TCC
CC-GGGG----------G-CCCTGTG-CCCCCAACTCTTC-ACCCCA-TGT-TAAC-T-T
-ACC---TTTGTTGCTTTGGCGGGCCAC-G-----------GG-G-CAA--A--------
------------CCCCGCGTCCC-----CCTC---GG-----T-CACCCTGTC---CGCG
GGAGACGAGCGCCCGCCGAA--GGCCC-A-TC----ATA-ACT-C--TT-TT---ATTTT
-TG-AC-GTCCGAG-TAA-C----ATTG-A-A---TCATA--GCAAAA--CTTTCAACAA
CGGATCTCTTGGTTCTGGCATCGATGAAGAACGCAGCGAAATGCGATAAGTAATGTGAAT
TGCAGAATTCAGTGAATCATCGAATCTTTGAACGCACATTGCGCCCCTCGGTATTCCGGG
GGGCATGCCTGTTCGAGCGTCATTGCACCCC--TCAAGCG---TA-GCTTGGTTAT-GGG
TTCT-CG----CCCCT-------------CCGGCGT-GCCC--GAAAGTCAGTGGCGG-T
CCCGTGTGG-CTTCGAGCG-CAGTA-AATT----------TCTATCCCGC-TCA-GGA-G
TT-CGCGTGGCGACT---GGCCAAATCAAC-AA--------T-TTTC-CA-CG-ATT-GA
CC-TCGGATCAGGTAGGGATACCCGCTGAACTTAAGCATATCAATAAGCGGAGGAAAAGA
AAC
>Lecanora_xanthoverrucosa_ISE52394
GTTCCGTAGGTGAACCTGCGGAAGGATCATTACTG-AGAG--AGGG-G-CCTCGCG-TCC
CC-GGGG----------G-CCCCGTG-CCCCCAACTCTTC-ACCCCA-TGT-TAAC-T-T
-ACC---TTCGTTGCTTTGGCGGGCCAC-G-----------GG-G-CAA--A--------
------------CCCCGCGTCCC-----CCTC---GG-----T-CACCCTGTC---CGCG
GGAGACGAGCGCCCGCCGAA--GGCCC-A-TT----ATA-ACT-C--TT-TT---ATTTT
-TG-AC-GTCCGAG-TAA-C----ATTG-A-A---TCATA--GTAAAA--CTTTCAACAA
CGGATCTCTTGGTTCTGGCATCGATGAAGAACGCAGCGAAATGCGATAAGTAATGTGAAT
TGCAGAATTCAGTGAATCATCGAATCTTTGAACGCACATTGCGCCCCTCGGTATTCCGGG
GGGCATGCCTGTTCGAGCGTCATTGCACCCC--TCAAGCG---TA-GCTTGGTTAT-GGG
TTTT-CG----CCCCT-------------CCGGCGT-GCCC--GAAAGTCAGTGGCGG-T
CCCGTGTGG-CTTCGAGCG-CAGTA-AATT----------TCTATCCCGC-TCA-GGA-G
TT-CGCGTGGCGGCT---GGCCAAATCAAC-AA--------T-TTTC-CA-CG-ATT-GA
CC-TCGGATCAGGTAGGGATACCCGCTGAACTTAAGCATATCAATAAGCGGAGGAGAAAA
AAC
>Lecanora_xanthoverrucosa_ISE46520
GTTCCGTAGGTGAACCTGCGGAAGGATCATTACTG-AGAG--AGGG-G-CCTCGCG-TCC
CC-GGGG----------G-CCCCGTG-CCCCCAACTCTTC-ACCCCA-TGT-TAAC-T-T
-ACC---TTCGTTGCTTTGGCGGGCCAC-G-----------GG-G-CAA--A--------
------------CCCCGCGTCCC-----CCTC---GG-----T-CACCCTGTC---CGCG
GGAGACGAGCGCCCGCCGAA--GGCCC-A-TT----ATA-ACT-C--TT-TT---ATTTT
-TG-AC-GTCCGAG-TAA-C----ATTG-A-A---TCATA--GTAAAA--CTTTCAACAA
CGGATCTCTTGGTTCTGGCATCGATGAAGAACGCAGCGAAATGCGATAAGTAATGTGAAT
TGCAGAATTCAGTGAATCATCGAATCTTTGAACGCACATTGCGCCCCTCGGTATTCCGGG
GGGCATGCCTGTTCGAGCGTCATTGCACCCC--TCAAGCG---TA-GCTTGGTTAT-GGG
TTTT-CG----CCCCT-------------CCGGCGT-GCCC--GAAAGTCAGTGGCGG-T
CCCGTGTGG-CTTCGAGCG-CAGTA-AATT----------TCTATCCCGC-TCA-GGA-G
TT-CGCGTGGCGGCT---GGCCAAATCAAC-AA--------T-TTTC-CA-CG-ATT-GA
CC-TCGGATCAGGTAGGGATACCCGCTGAACTTAAGCATATCAATAAGCGGAGGAAA-GA
AAC
>Lecanora_xanthoverrucosa_ISE52392
GTTCCGTAGGTGAACCTGCGGAAGGATCATTACTG-AGAG--AGGG-G-CCTCGCG-TCC
CC-GGGG----------G-CCCCGTG-CCCCCAACTCTTC-ACCCCA-TGT-TAAC-T-T
-ACC---TTCGTTGCTTTGGCGGGCCAC-G-----------GG-G-CAA--A--------
------------CCCCGCGTCCC-----CCTC---GG-----T-CACCCTGTC---CGCG
GGAGACGAGCGCCCGCCGAA--GGCCC-A-TT----ATA-ACT-C--TT-TT---ATTTT
-TG-AC-GTCCGAG-TAA-C----ATTG-A-A---TCATA--GTAAAA--CTTTCAACAA
CGGATCTCTTGGTTCTGGCATCGATGAAGAACGCAGCGAAATGCGATAAGTAATGTGAAT
TGCAGAATTCAGTGAATCATCGAATCTTTGAACGCACATTGCGCCCCTCGGTATTCCGGG
GGGCATGCCTGTTCGAGCGTCATTGCACCCC--TCAAGCG---TA-GCTTGGTTAT-GGG
TTTT-CG----CCCCT-------------CCGGCGT-GCCC--GAAAGTCAGTGGCGG-T
CCCGTGTGG-CTTCGAGCG-CAGTA-AATT----------TCTATCCCGC-TCA-GGA-G
TT-CGCGTGGCGGCT---GGCCAAATCAAC-AA--------T-TTTC-CA-CG-ATT-GA
CC-TCGGATCA-GTAGGGATACCCGCTGAACTTAAGCATATCAATAA-------------
---
>Lecanora_xanthoverrucosa_ISE52393
GTTCCGTAGGTGAACCTGCGGAAGGATCATTACTG-AGAG--AGGG-G-CCTCGCG-TCC
CC-GGGG----------G-CCCTGTG-CCCCCAACTCTTC-ACCCCA-TGT-TAAC-T-T
-ACC---TTTGTTGCTTTGGCGGGCCAC-G-----------GG-G-CAA--A--------
------------CCCCGCGTCCC-----CCTC---GG-----T-CACCCTGTC---CGCG
GGAGACGAGCGCCCGCCGAA--GGCCC-A-TC----ATA-ACT-C--TT-TT---ATTTT
-TG-AC-GTCCGAG-TAA-C----ATTG-A-A---TAATA--GCAAAA--CTTTCAACAA
CGGATCTCTTGGTTCTGGCATCGATGAAGAACGCAGCGAAATGCGATAAGTAATGTGAAT
TGCAGAATTCAGTGAATCATCGAATCTTTGAACGCACATTGCGCCCCTCGGTATTCCGGG
GGGCATGCCTGTTCGAGCGTCATTGCACCCC--TCAAGCG---TA-GCTTGGTTAT-GGG
TTCT-CG----CCCCT-------------CCGGCGT-GCCC--GAAAGTCAGTGGCGG-T
CCCGTGTGG-CTTCGAGCG-CAG-A-AATT----------TCTATCCCGC-TCA-GGA-G
TT-CGCGTGGCGGCT---GGCCAAATCAAC-AA--------T-TTTC-CA-CG-ATT-GA
CC-TCGGATCAGGTAGGGATACCCGCTGAACTTAAGCATATCAAT---------------
---
>Lecanora_hypocrocina_ISE46527
TTTCCGTAGGTGAACCTGCGGAAGGATCATTACCG-AGAG--AGGG-G-CCTCGCG-CCC
CC-GGGG----------GTCTCCCGA-CCCCCAACTCTTC-ACCCTT-TGC-ATAT-C-T
-ACC---CTTGTTGCTTTGGCGGGCCAT-G-----------GG-G-AGC--A--------
------------CCCCGCGCCCG-----CCCC--GGG-----T-CAAC-GATC---CTGG
GGTGGCGAGCGCCCGTCGAG--GGCCC-A-TC----ATA-ACT-G-TTTGATC--ATGT-
-----C-GTCCGAG-AAA-A----ACAC-AAAA--TAGCA--CAAAA---CTTTCAACAA
CGGATCTCTTGGTTCTGGCATCGATGAAGAACGCAGCGAAATGCGATAAGTAATGTGAAT
TGCAGAATTCAGTGAATCATCGAATCTTTGAACGCACATTGCGCCCCTCGGTATTCCGGG
GGGCATGCCTGTTCGAGCGTCATTGCACCCC--TCAAGCG---CA-GCTTGGTCCT-GGG
CCCT-CG---CCCCCCC------------GTGGCGT-GCCC--GAAAGTCAGTGGCGG-T
CCGGCGTGA-TTTCGAGCG-CAGTA-AAAT----------TTC-TCCCGC-TCT-GG--G
CT-CACGTCGCGGTC---GGCCAAACGAAA-AA--CCCAT-T-TCTC-CAACG-ATT-GA
CC-TCGGATCAGGTAGGGATACCCGCTGAACTTAAGCATATCAATAAGCGGAGGAAAAGA
AAC
>Lecanora_hypocrocina_ISE46535
TTTCCGTAGGTGAACCTGCGGAAGGATCATTACCG-AGAG--AGGG-G-CCTCGCG-CCC
CC-GGGG----------GTCTCCCGA-CCCCCAACTCTTC-ACCCTT-TGC-ATAT-C-T
-ACC---CTTGTTGCTTTGGCGGGCCAT-G-----------GG-G-AGC--A--------
------------CCCCGCGCCCG-----CCCC--GGG-----T-CAAC-GATC---CTGG
GGTGGCGAGCGCCCGTCGAG--GGCCC-A-TC----ATA-ACT-G-TTTGATC--ATGT-
-----C-GTCCGAG-AAA-A----ACAC-AAAA--TAGCA--CAAAA---CTTTCAACAA
CGGATCTCTTGGTTCTGGCATCGATGAAGAACGCAGCGAAATGCGATAAGTAATGTGAAT
TGCAGAATTCAGTGAATCATCGAATCTTTGAACGCACATTGCGCCCCTCGGTATTCCGGG
GGGCATGCCTGTTCGAGCGTCATTGCACCCC--TCAAGCG---CA-GCTTGGTCCT-GGG
CCCT-CG---CCCCCCC------------GTGGCGT-GCCC--GAAAGTCAGTGGCGG-T
CCGGCGTGA-CTTCGAGCG-CAGTA-AAAT----------TTC-TCCCGC-TCT-GG--G
CT-CACGTCGCGGTC---GGCCAAACGAAA-AA--CCCAT-T-TCTC-CAACG-ATT-GA
CC-TCGGATCAGGTAGGGATACCCGCTGAACTTAAGCATATCAATAAGCGGAGGAAAAGA
AAC
>Lecanora_hypocrocina_ISE46543
TTTCCGTAGGTGAACCTGCGGAAGGATCATTACCG-AGAG--AGGG-G-CCTCGCG-CCC
CC-GGGG----------GTCTCCCGA-CCCCCAACTCTTC-ACCCTT-TGC-ATAT-C-T
-ACC---CTTGTTGCTTTGGCGGGCCAT-G-----------GG-G-AGC--A--------
------------CCCCGCGCCCG-----CCCC--GGG-----T-CAAC-GATC---CTGG
GGTGGCGAGCGCCCGTCGAG--GGCCC-A-TC----ATA-ACT-G-TTTGATC--ATGT-
-----C-GTCCGAG-AAA-A----ACAC-AAAA--TAGCA--CAAAA---CTTTCAACAA
CGGATCTCTTGGTTCTGGCATCGATGAAGAACGCAGCGAAATGCGATAAGTAATGTGAAT
TGCAGAATTCAGTGAATCATCGAATCTTTGAACGCACATTGCGCCCCTCGGTATTCCGGG
GGGCATGCCTGTTCGAGCGTCATTGCACCCC--TCAAGCG---CA-GCTTGGTCCT-GGG
CCCT-CG---CCCCCCC------------GTGGCGT-GCCC--GAAAGTCAGTGGCGG-T
CCGGCGTGA-CTTCGAGCG-CAGTA-AAAT----------TTC-TCCCGC-TCT-GG--G
CT-CACGTCGCGGTC---GGCCAAACGAAA-AA--CCCAT-T-TCTC-CAACG-ATT-GA
CC-TCGGATCAGGTAGGGATACCCGCTGAACTTAAGCATATCAATAAGCGGAGGAAAAGA
AAC
>Lecanora_hypocrocina_ISE46542
TTTCCGTAGGTGAACCTGCGGAAGGATCATTACCG-AGAG--AGGG-G-CCTCGCG-CCC
CC-GGGG----------GTCTCCCGA-CCCCCAACTCTTC-ACCCTT-TGC-ATAT-C-T
-ACC---CTTGTTGCTTTGGCGGGCCAT-G-----------GG-G-AGC--A--------
------------CCCCGCGCCCG-----CCCC--GGG-----T-CAAC-GATC---CTGG
GGTGGCGAGCGCCCGTCGAG--GGCCC-A-TC----ATA-ACT-G-TTTGATC--ATGT-
-----C-GTCCGAG-AAA-A----ACAC-AAAA--TAGCA--CAAAA---CTTTCAACAA
CGGATCTCTTGGTTCTGGCATCGATGAAGAACGCAGCGAAATGCGATAAGTAATGTGAAT
TGCAGAATTCAGTGAATCATCGAATCTTTGAACGCACATTGCGCCCCTCGGTATTCCGGG
GGGCATGCCTGTTCGAGCGTCATTGCACCCC--TCAAGCG---CA-GCTTGGTCCT-GGG
CCCT-CG---CCCCCCC------------GTGGCGT-GCCC--GAAAGTCAGTGGCGG-T
CCGGCGTGA-CTTCGAGCG-CAGTA-AAAT----------TTC-TCCCGC-TCT-GG--G
CT-CACGTCGCGGTC---GGCCAAACGAAA-AA--CCCAT-T-TCTC-CAACG-ATT-GA
CC-TCGGATCAGGTAGGGATACCCGCTGAACTTAAGCATATCAATAAGCGGAGGAAAAGA
AAC
>Lecanora_hypocrocina_ISE46541
TTTCCGTAGGTGAACCTGCGGAAGGATCATTACCG-AGAG--AGGG-G-CCTCGCG-CCC
CC-GGGG----------GTCTCCCGA-CCCCCAACTCTTC-ACCCTT-TGC-ATAT-C-T
-ACC---CTTGTTGCTTTGGCGGGCCAT-G-----------GG-G-AGC--A--------
------------CCCCGCGCCCG-----CCCC--GGG-----T-CAAC-GATC---CTGG
GGTGGCGAGCGCCCGTCGAG--GGCCC-A-TC----ATA-ACT-G-TTTGATC--ATGT-
-----C-GTCCGAG-AAA-A----ACAC-AAAA--TAGCA--CAAAA---CTTTCAACAA
CGGATCTCTTGGTTCTGGCATCGATGAAGAACGCAGCGAAATGCGATAAGTAATGTGAAT
TGCAGAATTCAGTGAATCATCGAATCTTTGAACGCACATTGCGCCCCTCGGTATTCCGGG
GGGCATGCCTGTTCGAGCGTCATTGCACCCC--TCAAGCG---CA-GCTTGGTCCT-GGG
CCCT-CG---CCCCCCC------------GTGGCGT-GCCC--GAAAGTCAGTGGCGG-T
CCGGCGTGA-CTTCGAGCG-CAGTA-AAAT----------TTC-TCCCGC-TCT-GG--G
CT-CACGTCGCGGTC---GGCCAAACGAAA-AA--CCCAT-T-TCTC-CAACG-ATT-GA
CC-TCGGATCAGGTAGGGATACCCGCTGAACTTAAGCATATCAATAAGCGGAGGAAAAGA
AAC
>Lecanora_hypocrocina_ISE38126
TTTCCGTAGGTGAACCTGCGGAAGGATCATTACCG-AGAG--AGGG-G-CCTCGCG-CCC
CC-GGGG----------GTCTCCCGA-CCCCCAACTCTTC-ACCCTT-TGC-ATAT-C-T
-ACC---CTTGTTGCTTTGGCGGGCCAT-G-----------GG-G-AGC--A--------
------------CCCCGCGCCCG-----CCCC--GGG-----T-CAAC-GATC---CTGG
GGTGGCGAGCGCCCGTCGAG--GGCCC-A-TC----ATA-ACT-G-TTTGATC--ATGT-
-----C-GTCCGAG-AAA-A----ACAC-AAAA--TAGCA--CAAAA---CTTTCAACAA
CGGATCTCTTGGTTCTGGCATCGATGAAGAACGCAGCGAAATGCGATAAGTAATGTGAAT
TGCAGAATTCAGTGAATCATCGAATCTTTGAACGCACATTGCGCCCCTCGGTATTCCGGG
GGGCATGCCTGTTCGAGCGTCATTGCACCCC--TCAAGCG---CA-GCTTGGTCCT-GGG
CCCT-CG---CCCCCCC------------GTGGCGT-GCCC--GAAAGTCAGTGGCGG-T
CCGGCGTGA-CTTCGAGCG-CAGTA-AAAT----------TTC-TCCCGC-TCT-GG--G
CT-CACGTCGCGGTC---GGCCAAACGAAA-AA--CCCAT-T-TCTC-CAACG-ATT-GA
CC-TCGGATCAGGTAGGGATACCCGCTGAACTTAAGCATATCAATAAGCGGAGGAAAAGA
AAC
>Lecanora_hypocrocina_ISE46540
TTTCCGTAGGTGAACCTGCGGAAGGATCATTACCG-AGAG--AGGG-G-CCTCGCG-CCC
CC-GGGG----------GTCTCCCGA-CCCCCAACTCTTC-ACCCTT-TGC-ATAT-C-T
-ACC---CTTGTTGCTTTGGCGGGCCAT-G-----------GG-G-AGC--A--------
------------CCCCGCGCCCG-----CCCC--GGG-----T-CAAC-GATC---CTGG
GGTGGCGAGCGCCCGTCGAG--GGCCC-A-TC----ATA-ACT-G-TTTGATC--ATGT-
-----C-GTCCGAG-AAA-A----ACAC-AAAA--TAGCA--CAAAA---CTTTCAACAA
CGGATCTCTTGGTTCTGGCATCGATGAAGAACGCAGCGAAATGCGATAAGTAATGTGAAT
TGCAGAATTCAGTGAATCATCGAATCTTTGAACGCACATTGCGCCCCTCGGTATTCCGGG
GGGCATGCCTGTTCGAGCGTCATTGCACCCC--TCAAGCG---CA-GCTTGGTCCT-GGG
CCCT-CG---CCCCCCC------------GTGGCGT-GCCC--GAAAGTCAGTGGCGG-T
CCGGCGTGA-CTTCGAGCG-CAGTA-AAAT----------TTC-TCCCGC-TCT-GG--G
CT-CACGTCGCGGTC---GGCCAAACGAAA-AA--CCCAT-T-TCTC-CAACG-ATT-GA
CC-TCGGATCAGGTAGGGATACCCGCTGAACTTAAGCATATCAATAAGCGGAGGAAAAGA
AAC
>Lecanora_hypocrocina_ISE46537
TTTCCGTAGGTGAACCTGCGGAAGGATCATTACAG-AGAG--AGGG-G-CCTCGCG-CCC
CC-GGGG----------GTCTCCCGA-CCCCCAACTCTTC-ACCCTT-TGC-ATAT-C-T
-ACC---CTTGTTGCTTTGGCGGGCCAT-G-----------GG-G-AGC--A--------
------------CCCCGCGCCCG-----CCCC--GGG-----T-CAAC-GATC---CTGG
GGTGGCGAGCGCCCGTCGAG--GGCCC-A-TC----ATA-ACT-G-TTTGATC--ATGT-
-----C-GTCCGAG-AAA-A----ACAC-AAAA--TAGCA--CAAAA---CTTTCAACAA
CGGATCTCTTGGTTCTGGCATCGATGAAGAACGCAGCGAAATGCGATAAGTAATGTGAAT
TGCAGAATTCAGTGAATCATCGAATCTTTGAACGCACATTGCGCCCCTCGGTATTCCGGG
GGGCATGCCTGTTCGAGCGTCATTGCACCCC--TCAAGCG---CA-GCTTGGTCCT-GGG
CCCT-CG---CCCCCCC------------GTGGCGT-GCCC--GAAAGTCAGTGGCGG-T
CCGGCGTGA-TTTCGAGCG-CAGTA-AAAT----------TTC-TCCCGC-TCT-GG--G
CT-CACGTCGCGGTC---GGCCAAACGAAA-AA--CCCAT-T-TCTC-CAACG-ATT-GA
CC-TCGGATCAGGTAGGGATACCCGCTGAACTTAAGCATATCAATAAGCGGAGGAAAAGA
AAC
>Lecanora_hypocrocina_ISE54320
TTTCCGTAGGTGAACCTGCGGAAGGATCATTACAG-AGAG--AGGG-G-CCTCGCG-CCC
CC-GGGG----------GTCTCCCGA-CCCCCAACTCTTC-ACCCTT-TGC-ATAT-C-T
-ACC---CTTGTTGCTTTGGCGGGCCAT-G-----------GG-G-GCC--A--------
------------CCCCGCGCCCG-----CCCC--GGG-----T-CAAC-GATC---CTGG
GGTGGCGAGCGCCCGTCGAG--GGCCC-A-TC----ATA-ACT-G-TTTGATC--ATGT-
-----C-GTCCGAG-AAA-A----ACAC-AAAA--TAGCA--CAAAA---CTTTCAACAA
CGGATCTCTTGGTTCTGGCATCGATGAAGAACGCAGCGAAATGCGATAAGTAATGTGAAT
TGCAGAATTCAGTGAATCATCGAATCTTTGAACGCACATTGCGCCCCTCGGTATTCCGGG
GGGCATGCCTGTTCGAGCGTCATTGCACCCC--TCAAGCG---CA-GCTTGGTCCT-GGG
CCCT-CG---CCCCCCC------------GTGGCGT-GCCC--GAAAGTCAGTGGCGG-T
CCGGCGTGA-TTTCGAGCG-CAGTA-AAAT----------TTC-TCCCGC-TCT-GG--G
CT-CACGTCGCGGTC---GGCCAAACGAAA-AA--CCCAT-T-TCTC-CAACG-ATT-GA
CC-TCGGATCAGGTAGGGATACCCGCTGAACTTAAGCATA--------------------
---
>Lecanora_nigrilobulata_ISE52239
TTTCCGTAGGTGAACCTGCGGAAGGATCATTATCG-AG----AGGG-G-CTTGCCG-CTC
CC-GGGG----------G-CTTCGG--CCCTGAACTCTTC-ACCCTG-TGT-CTAC-TCT
-ACC---CTTGTTGCTTTGGCGGGCCCT-G-----------GG-G-CGT-----------
----GC------T-CCACGCTGG-----CCCC---GA-------GCCATCCGC---TCGG
GTCGACGAGTGCTCGCCAGA--GGCCT---TT----ACA--TT-C---T-TCA--TCA-G
-TG-AC-GTCTGAG-CCA-G----ATTT-GCAA--TGGC---ACAAAAA-CTTTCAACAA
CGGATCTCTTGGTTCTGGCATCGATGAAGAACGCAGCGAAATGCGATAAGTAATGTGAAT
TGCAGAATTCAGTGAATCATCGAATCTTTGAACGCACATTGCGCCCCTCGGCACTCCGGG
GGGCATGCCTGTTCGAGCGTCATTACCCCCCC-TCAAGCT---AA-GCTTGGTAAT-GGG
TCGT-CG----CCCGCT------------GGGGCGC-CCCC--GAAAGTCAGTGACGG-C
CCGGCGTGA-CTTCGAGCG-CAGTA-AAGT----------ATT-GCCCGC-TTT-GGAGG
TC-TGCGTCGCGGCT---AGTCA-A-AACC----TCT-TCA-CCACC-AA-AG-GTT-GA
CC-TCGGATCAGGTAGGGATACCCGCTGAACTTAAGCATATCAATAAGCGGAGGAAAAGA
AAC
>Lecanora_nigrilobulata_ISE51230
TTTCCCTAGGTGAACCTGCGGGAGGATCATTATCG-A-----AGGG-G-CTTGCCG-CTC
CC-GGGG----------G-CTTCGG--CCCTGAACTCTTC-ACCCTG-TGT-CTAC-TCT
-ACC---CTTGTTGCTTTGGCGGGCCCT-G-----------GG-G-CGT-----------
----GC------T-CCACGCTGG-----CCCC---GA-------GCCATCCGC---TCGG
GTCGACGAGTGCTCGCCAGA--GGCCT---TT----ACA--TT-C---T-TTA--TCA-G
-TG-AC-GTCTGAG-CCA-G----ATTT-GCAA--TGGC---ACAAAAA-CTTTCAACAA
CGGATCTCTTGGTTCTGGCATCGATGAAGAACGCAGCGAAATGCGATAAGTAATGTGAAT
TGCAGAATTCAGTGAATCATCGAATCTTTGAACGCACATTGCGCCCCTCGGCACTCCGGG
GGGCATACCTGTTCGAGCGTCATTACCCCCCC-TCAAGCT---AA-GCTTGGTAAT-GGG
TCGT-CG----CCCGCT------------GGGGCGC-CCCC--GAAAGTCAGTGACGG-C
CCGGCGTGA-CTTCGAGCG-CAGTA-AAGT----------ATT-GCCCGC-TTT-GGAGG
TC-TGCGTCGCGGCT---AGTCA-A-AACC----TCT-TCA-CCACC-AA-AG-GTT-GA
CC-TCGGATCAGGTAGGGATACCCGCTGAACTTAAGCATATCAATAAGCGGA--------
---
>Lecanora_nigrilobulata_ISE51622
------------------------------------------------------------
---------------------------CCCTGAACTCTTC-ACCCTG-TGT-CTAC-TCT
-ACC---CTTGTTGCTTTGGCGGGCCCT-G-----------GG-G-CGT-----------
----GC------T-CCACGCTGG-----CCCC---GA-------GCCATCCGC---TCGG
GTCGACGAGTGCTCGCCAGA--GGCCT---TT----ACA--TT-C---T-TTA--TCA-G
-TG-AC-GTCTGAG-CCA-G----ATTT-GCAA--TGGC---ACAAAAA-CTTTCAACAA
CGGATCTCTTGGTTCTGGCATCGATGAAGAACGCAGCGAATTGCGATAAGTAATGTGAAT
TGCAGAATTCAGTGAATCATCGAATCTTTGAACGCACATTGCGCCCCTCGGCACTCCGGG
GGGCATGCCTGTTCGAGCGTCATTACCCCCCCCTCAAGCT---AA-GCTTGGTAAT-GGG
TCGT-CG----CCCGCT------------GGGGCGC-CCCC--GAAAGTCAGTGACGG-C
CCGGCGTGA-CTTCGAGCG-CAGTA-AAGT----------ATT-GCCCGC-TTT-GGAGG
TC-TGCGTCGCGGCT---AGTCA-A-AACC----TCT-TCA-CCACC-AA-AG-GTT-GA
CC-TCGGATCAGGTAGGGATACCCGCTGAACTTAAGCATATCAATAAGCGGAGGAAAAGA
AAC
>Lecanora_aff-polytropa_ISE53874F
GTTCCGTAGGTGAACCTGCGGAAGGATCATTAAAA-AGAG--AGGG-G-CTTCGTG-CTC
CC-GGGG----------G-CTCTGG--CCCCCAACTCTTC-ACCCCG-TGT-CTAC-GTT
-ACC---ACTGTTGCCTCGGCGGGCCCC-G-----------AG-GACCT-----------
---------CGTCCCCGCGTCCA-----CCCC--GGGAC-----CACCGTG-C---CGGG
GCCGACGAGTGCCCGCCGAAG-GCCCC-A-TCT---TCA--TT-C-TTT-TGA--TCG-A
-TG-AC-GTCTGAG-T-G-G---GGACC-ACAA--TCAT---ACAAAA--CTTTCAACAA
CGGATCTCTTGGTTCTGGCATCGATGAAGAACGCAGCGAAATGCGATAAGTAATGTGAAT
TGCAGAGTTCAGTGAATCATCGAATCTTTGAACGCACATTGCGCCCCTCGGTATTCCGGG
GGGCATGCCTGTTCGAGCGTCATTGCACCCC--TCAAGCT---TG-GCTTGGTATT-GGG
TTCT-CG----CCCGCT------------AGGGCGT-GCCC--GAAAGTCAGTGGCGG-C
CCGGGACGA-CTTCGAGTG-TAGTA-AATTT---------ATC-TCCCGC-TCT-GGAAG
TT-CGCTCCGCGGCC---GGCCA-A-GACC----CGCACAC--TCTC-AA-TG-ATT-GA
CC-TCGGATCA-GTAGGGATACCCGCTGAACTTAAGCATATCAA----------------
---
>Lecanora_aff-sulphurea_ISE54163
GTTCCGTAGGTGAACCTGCGGAAGGATCATTAAAA-AGAG--AGGG-G-TTTCGTG-CTC
CC-GGGG----------G-CTCTGG--CCCCCAACTCTTC-ACCCCG-TGT-CTAC-GTT
-ACC---ACTGTTGCCTCGGCGGGCCCC-G-----------AG-GACCT-----------
---------CGTCCCCGCGTCGAC----CCCC--CGGAC-----CACCGTG-C---CGGG
GTCGACGAGTGCCCGCCGGAA-GGCCC-A-TCT---TCA--TT-C-TTT-TTA--TCG-A
-TG-AC-GTCTGAG-TAA-G---GGACC-ACAA--TCAT---ACAAAA--CTTTCAACAA
CGGATCTCTTGGTTCTGGCATCGATGAAGAACGCAGCGAAATGCGATAAGTAATGTGAAT
TGCAGAGTTCAGTGAATCATCGAATCTTTGAACGCACATTGCGCCCCTTGGTATTCCGGG
GGGCATGCCTGTTCGAGCGTCATTGCACCCC--TCAAGCT---TG-GCTTGGTATT-GGG
TTCT-CG----CCCGCC------------AGGGCGT-GCCC--GAAAGTCAGTGGCGG-C
CCGGGACGA-CTTCGAGTG-TAGTA-AATT----------ATC-TCCCGC-TCT-GGAAG
TT-CGCTCCGCGGCC---AGCCA-A-GACC----CGCGCAC--TCTC-AA-TG-ATT-GA
CC-TCGGATCAGGTGGGGGTACCCGCTGAACTTA--------------------------
---
>Lecanora_aff-sulphurea_ISE53869a
GTTCCGTAGGTGAACCTGCGGAAGGATCATTAAAA-AGAG--AGGG-G-TTTCGTG-CTC
CC-GGGG----------G-CTCTGG--CCCCCAACTCTTC-ACCCCG-TGT-CTAC-GTT
-ACC---ACTGTTGCCTCGGCGGGCCCC-G-----------AG-GACCT-----------
---------CGTCCCCGCGTCGAC----CCCC--CGGAC-----CACCGTG-C---CGGG
GTCGACGAGTGCCCGCCGGAA-GGCCC-A-TCT---TCA--TT-C-TTT-TTA--TCG-A
-TG-AC-GTCTGAG-TAA-G---GGACC-ACAA--TCAT---ACAAAA--CTTTCAACAA
CGGATCTCTTGGTTCTGGCATCGATGAAGAACGCAGCGAAATGCGATAAGTAATGTGAAT
TGCAGAGTTCAGTGAATCATCGAATCTTTGAACGCACATTGCGCCCCTTGGTATTCCGGG
GGGCATGCCTGTTCGAGCGTCATTGCACCCC--TCAAGCT---TG-GCTTGGTATT-GGG
TTTT-CG----CCCGCC------------AGGGCGT-GCCC--GAAAGTCAGTGGCGG-C
CCGGGACGA-CTTCGAGTG-TAGTA-AATT----------ATC-TCCCGC-TCT-GGAAG
TT-CGCTCCGCGGCC---AGCCA-A-GACC----CGCGCAC--TCTC-AA-TG-ATT-GA
CC-TCGGATCA-GTGGGGGTACCCGCTGAACTTAAGCATATCAA----------------
---
>Lecanora_sp_ISE46528b
GTTCCGTAGGTGAACCTGCGGAAGGATCATTAAAG-GGAG--AGGG-G-CTTCGTA-CCC
CC-GGGG----------G-CTCCGG--CCCTCAACTCTTC-GTCCCG-TGT-CTAC-CTT
-ACC---TCTGTTGCTTCGGCGGGCCCG-A-----------GC-C---------------
------------CCTCGCGCCGA-----CCCC--GGGCC-----TTC-GTGTC---TGGG
GCCGACGAGTGCCCGCCGGAA-CCCCC-A-TTT---CAA--TT-C-TTT---A--TTG-G
-TG-AT-GTCCGAA-G-A-G---AATTT-ACAA--TCAT---ACAAAA--CTTTCAACAA
CGGATCTCTTGGTTCTGGCATCGATGAAGAACGCAGCGAAATGCGATAAGTAATGTGAAT
TGCAGAATTCAGTGAATCATCGAATCTTTGAACGCACATTGCGCCCCTCGGTATTCCGGG
GGGCATGCCTGTTCGAGCGTCATTGCACCCC--TCAAGCT---CA-GCTTGGTATT-GGG
TTCT-CG----CCCGCC------------AGGGCGT-CCCC--GAAAGATAGTGGCGG-C
CCGAGGCGA-CTTCGAGCG-TAGTA-AACT----------ATC-TCCCGC-TCT-GGAGG
TC-CGCTTCGCGGCC---GGCCA-A-GACC----CGCACAC--TCTC-AA-TG-ATT-GA
CC-TCGGATCAGGTAGGGATACCCGCTGAACTTAAGCATATCAATAAGCGGAGGAAAAGA
AAC
>Lecanora_sp_ISE54333
-TTCCGTAGGTGAACCTGCGGAAGGATCATTAAAA-GGAG--AGGG-G-CTTCGTG-CTC
CC-GGGG----------G-CTCCGG--CTCTCAACTCTTC-ATCCCG-TGT-CTAC-CTT
-ACC---TCTGTTGCTTTGGCGGGCCCG-A-----------GC-C---------------
------------CCTCGCGCCGA-----CCCC--GGGCC-----TTC-GTGTC---TGGG
GCCGACGAGTGCCCGCCGGAA-GCTCCCA-TTT---CAA--TT-C-TTT---A--TTG-G
-TG-AT-GTCCGAA-G-A-G---AATTT-ACAA--TCAT---ACAAAA--CTTTCAACAA
CGGATCTCTTGGTTCTGGCATCGATGAAGAACGCAGCGAAATGCGATAAGTAATGTGAAT
TGCAGAATTCAGTGAATCATCGAATCTTTGAACGCACATTGCGTCCCTCGGTATTCCGGG
GGGCATGCCTGTTCGAGCGTCATTGCACCCC--TCAAGCT---CA-GCTTGGTATT-GGG
TCTT-CG----CCCGCG------------AGGGCGT-CCCC--GAAAGATAGTGGCGG-C
CCGAGGGGA-CTTCGAGCG-TAGTA-AACT----------ATC-TCCCGC-TC-------
------------------------------------------------------------
------------------------------------------------------------
---
>Lecanora_saepiphila_ISE42602b
-TTCCGTAGGTGAACCTGCGGAAGGATCATTAAAA-GGAG--AGGG-G--TTCGCG-CCC
CC-GGGGGC-------CG-CCCTGG--CCCCCAACTCTTC-ACCCCG-TGT-CTTT-GCT
-ACC---CTTGTTGCTTCGGCGGGCCCG-A-----------GA-G---------------
------------TCTCGCGCCGA-----CCCT--GGCCC-----CACCGCG-C---CGAG
GCCGACGAGTGCCCGCCAGAA-GCCCC-A-TCT---CTA--TT-C-TTT---A--TTG-A
-TG-AT-GTCCGAG-T-A-G---AATTT-ACAA--TCAT---ACAAAA--CTTTCAACAA
CGGATCTCTTGGTTCTGGCATCGATGAAGAACGCAGCGAAATGCGATAAGTAATGTGAAT
TGCAGAATTCAGTGAATCATCGAATCTTTGAACGCACATTGCGCCCCTCGGTATTCCGGG
GGGCATGCCTGTTCGAGCGTCATTGCACCCC--TCAAGCT---CG-GCTTGGTATT-GGG
TTCT-CG----CCCGCC------------CGGGCGT-ACCC--GAAAGTCAGTGGCGG-T
CCGGGACGA-CTTCGAGCG-TAGTA-AATT----------ACC-TCCCGC-TCT-GGAAG
CT-CGCCCCGCGGTC---GGCCA-A-GACC----CGCATAC--TCTC-AA-CG-ATT-GA
CC-TCGGATCAGGTAGGGATACCCGCTGAACTTAAGCATATCAATAAGCGGAGGAAAAGA
AAC
>Lecanora_saepiphila_ISE42612b
-TTC-G--GGTG-ACCTGCGGAAGGA-CATTAAAA-GGAG--AGGG-G--TTCGCG-CCC
CC-GGGGGC-------CG-CCCTGG--CCCCCAACTCTTC-ACCCCG-TGT-CTTT-GCT
-ACC---CTTGTTGCTTCGGCGGGCCCG-A-----------GA-G---------------
------------TCTCGCGCCGA-----CCCT--GGCCC-----CACCGCG-C---CGAG
GCCGACGAGTGCCCGCCAGAA-GCCCC-A-TCT---CAA--TT-C-TTT---A--TTG-A
-TG-AT-GTCCGAG-T-A-G---AATTT-ACAA--TCAT---ACAAAA--CTTTCAACAA
CGGATCTCTTGGTTCTGGCATCGATGAAGAACGCAGCGAAATGCGATAAGTAATGTGAAT
TGCAGAATTCAGTGAATCATCGAATCTTTGAACGCACATTGCGCCCCTCGGTATTCCGGG
GGGCATGCCTGTTCGAGCGTCATTGCACCCC--TCAAGCT---CG-GCTTGGTATT-GGG
TTCT-CG----CCCGCC------------CGGGCGT-ACCC--GAAAGTCAGTGGCGG-T
CCGGGACGA-CTTCGAGCG-TAGTA-AATT----------ACC-TCCCGC-TCT-GGAAG
CT-CGCCCCGCGGTC---GGCCA-A-GACC----CGCATAC--TCTC-AA-CG-ATT-GA
CC-TCGGATCAGGTAGGGATACCCGCTGAACTTAAGCATATCAAT---------------
---
>Lecanora_brasiliana_ISE52294
GTTCCGTAGGTGAACCTGCGGAAGGATCATTAAAA-GGAG--AGGG-G-CTTCGCG-CTC
CC-GGGG----------G-CCTCGG--CCCCCAACCCTTC-ACCCCG-TGT-CTGC-GCT
-ACC---CTTGTTGCTTCGGCGGGCCCG-A-----------GG-G---------------
------------CCTCGCGCCGA-----CCCC--GGATC-----TTC-GCG-C---CGGG
GCCGGCGAGTGCCCGCCGGAA--GCCC-T-TCT---TAA--CT-C-GTT---A--TCG-G
-TG-AT-GTCCGAG-TAA-G---AACTT-ACAA--TTAT---GCAAAA--CTTTCAACAA
CGGATCTCTTGGTTCTGGCATCGATGAAGAACGCAGCGAAATGCGATAAGTAATGTGAAT
TGCAGAATTCAGTGAATCATCGAATCTTTGAACGCACATTGCGCCCCTCGGCATTCCGGG
GGGCATGCCTGTTCGAGCGTCATTGTACCCCC-TCAAGCT---CA-GCTTGGTATT-GGG
TCCT-CG----CCCGTC------------A-GGCGT-ACCC--GAAAGTCAGTGGCGG-C
CCGACGCGG-CTTCGAGCG-TAGTA-ATCT----------ACC-CCCCGC-TCC-GGAAG
CT-CGCTTCGCGGTC---AGCCG-A-GACC-C--CCCATTC--TCTC-AA-TC-GTT-GA
CC-TCGGATCAGGTAGGGATACCCGCTGAAC-TAAGCATATCAATAAGCGGAGGAAAAGA
AAC
>Lecanora_brasiliana_ISE52168
GTTCCGTAGGTGAACCTGCGGAAGGATCATTAAAA-GGAG--GGGG-G-CTTCGCG-CTC
CC-GGGG----------G-CCTCGG--CCCCCAACCCTTC-ACCCCG-TGT-CTAC-GCT
-ACC---CTTGTTGCTTCGGCGGGCCCG-A-----------GG-G---------------
------------CCTCGCGCCGA-----CCCC--GGATC-----TTG-GCG-C---CGGG
GCCGGCGAGTGCCCGCCGGAA--GCCC-T-TCT---TAA--CT-C-GTT---A--TCG-G
-TG-AT-GTCCGAG-TAA-G---AACTT-ACAA--TTAT---GCAAAA--CTTTCAACAA
CGGATCTCTTGGTTCTGGCATCGATGAAGAACGCAGCGAAATGCGATAAGTAATGTGAAT
TGCAGAATTCAGTGAATCATCGAATCTTTGAACGCACATTGCGCCCCTCGGCATTCCGGG
GGGCATGCCTGTTCGAGCGTCATTGTACCCCC-TCAAGCT---CA-GCTTGGTATT-GGG
TCCT-CG----CCCGTC------------AGGGCGT-ACCC--GAAAGTCAGTGGCGG-C
CCGACGCGG-CTTCGAGCG-TAGTA-ATCT----------ACC-CCCCGC-TCC-GGAAG
CT-CGCTTCGCGGTC---AGCCG-A-GACC-C--CCCATTC--GCTC-AA-TC-GTT-GA
CC-TCGGATCAGGTAGGGATACCCGCTGAACTTAAGCATATCAATAAGCGGAGGAAAAGA
AAC
>Lecanora_brasiliana_ISE52058a
GTTCCGTAGGTGAACCTGCGGAAGGATCATTAAAA-GGAG--GGGG-G-CTTCGCG-CTC
CC-GGGG----------G-TCTCGG--CCCCCAACCCTTC-ACCCCG-TGT-CTAC-GCT
-ACC---CTTGTTGCTTCGGCGGGCCCG-A-----------GG-G---------------
------------CCTCGCGCCGA-----CCCC--GGATC-----TTC-GCG-C---CGGG
GCCGGCGAGTGCCCGCCGGAA--GCCC-T-TCT---TAA--CT-C-GTT---A--TCG-G
-TG-AT-GTCCGAG-TAA-G---AACTT-ACAA--TTAT---GCAAAA--CTTTCAACAA
CGGATCTCTTGGTTCTGGCATCGATGAAGAACGCAGCGAAATGCGATAAGTAATGTGAAT
TGCAGAATTCAGTGAATCATCGAATCTTTGAACGCACATTGCGCCCCTCGGCATTCCGGG
GGGCATGCCTGTTCGAGCGTCATTGTACCCCC-TCAAGCT---CA-GCTTGGTATT-GAG
TCCT-CG----CCCGTC------------AGGGCGT-ACCC--GAAAGTCAGTGGCGG-C
CCGACGCGG-CTTCGAGCG-TAGTA-ATCT----------ACC-CCCCGC-TCC-GGAAG
CT-CGCTTCGCGGTC---AGCCG-A-GACC-C--CTCATTC--TCTC-AA-TC-GTT-GA
CC-TCGGATCAGGTAGGGATCCCCGCTGAACTTAAGCATATCAATAAGCGGAGGAAAAGA
AAC
>Lecanora_brasiliana_ISE51993
GTTCCGTAGGTGAACCTGCGGAAGGATCATTAAAA-GGAG--GGGG-G-CTTCGCG-CTC
CC-GGGG----------G-CCTCGG--CCCCCAACCCTTC-ACCCCG-GGT-CTAC-GCT
-ACC---CTTGTTGCTTCGGCGGGCCCG-A-----------GG-G---------------
------------CCTCGCGCCGA-----CCCC--GGATC-----TTC-GCG-C---CGGG
GCCGGCGAGTGCCCGCCGGAA--GCCC-T-TCT---TAA--CT-C-GTT---A--TCG-G
-TG-AC-GTCCGAG-TAA-G---AACTT-ACAA--TTAT---ACAAAA--CTTTCAACAA
CGGATCTCTTGGTTCTGGCATCGATGAAGAACGCAGCGAAATGCGATAAGTAATGTGAAT
TGCAGAATTCAGTGAATCATCGAATCTTTGAACGCACATTGCGCCCCTCGGCATTCCGGG
GGGCATGCCTGTTCGAGCGTCATTGTACCCC--TCAAGCT---CA-GCTTGGTATT-GGG
TCCT-CG----CCCGTC------------AGGGCGT-ACCC--GAAAGTCAGTGGCGG-C
CCGACGCGG-CTTCGAGCG-TAGTA-ATCT----------AAC-CCCCGC-TCC-GGAAG
CT-CG-TTCGCGGTC---AGCCG-A-GACC-C--CCCATTC--TCTC-AA-TC-GTT-GA
CC-TCGGATCACGTAGGGATACCCGCTGAACTTAAGCATATCAATAAGCGG---------
---
>Lecanora_parahelva_ISE57414
GTTCCGTAGGTGAACCTGCGGAAGGATCATTAACAAAGAG--GGGG-G-CCCCGCG-CCC
C---AGGG---------G--TTCGG--CCA-CAGCTCTTC-ACCCCC-TGT-TCAC-TGT
-ACC---TTTGTTGCTTCGGCGGTCCCG-GAGAC------CGG-G-CCC-----------
---------GGTCTTCGTGCCGA-----CCCC--GGAAT-----ACC-GTG-C---CGGG
GTCGACGAGCCCCCGCCGAAGGGGCCCCA-TTT---GAA--AT-C-GTT--GA-ATTA-A
-TA-AA-GTCCGAG-TCG-----ACCTT-GTAA--CAATCATGCAAAA--CTTTCAACAA
CGGATCTTTTGGTTCTGGCATCGATGAAGAACGCAGCGAAATGCGATAAGTAATGTGAAT
TGCAGAATTCAGTGAATCATCGAATCTTTGAACGCACATTGCGCCCCCCGGTATTCCGGG
GGGCATGCCTGTTCGAGCGTCATTGCACCCCTCTCAAGCC---AG-GCTTGGTATT-GKG
TAGC-CG----CCCGCG------------AGGGCGT-ACCC--GAAAGTTAGTGGCGG-C
CCGAGGCGA-CTTCGAGCG-TAGTA-AATTT---------TTC-TTCCGT-TCC-GGAAG
-T-CGCTTCGCGGCG---GGCCA-G-AACT-C--TCACGT---TCTT-GA-CG-AT--GA
CC-TCGGATCA-------------------------------------------------
---
>Lecanora_parahelva_ISE46532
GTTCCGTAGGTGAACCTGCGGAAGGATCATTAACAAAGAG--GGGG-G-CTCCGCG-CCC
C--GAGG----------G-CTTCGG--CCCTCAGCTCTTC-ACCCCG-TGT-TCAC-TGT
-ACC---TTTGTTGCTTCGGCGGTCCCG-GAGAC------CGG-G-CCC-----------
---------GGTCTTCGCGCCGA-----CCCC--GGAAT-----ACC-GTG-C---CGGG
GTCGACGAGCGCCCGCCGAAGGGGCCCCA-TTT---GAA--CT-C-GTT--GA-ATTA-A
-TA-AA-GTCCGAG-TCG-----ACCTT-GTAA--CAATCATGCAAAA--CTTTCAACAA
CGGATCTCTTGGTTCTGGCATCGATGAAGAACGCAGCGAAATGCGATAAGTAATGTGAAT
TGCAGAATTCAGTGAATCATCGAATCTTTGAACGCACATTGCGCCCCCCGGTATTCCGGG
GGGCATGCCTGTTCGAGCGTCATTGCACCCCTCTCAAGCC---AG-GCTTGGTATT-GGG
TAGC-CG----CCCGCG------------AGGGCGT-ACCC--GAAAGTTAGTGGCGG-C
CCGAGGCGA-CTTCGAGCG-TAG-A-AATTT---------TTC-TTCCGC-TCC-AGAAT
TT-TTCTTCGCGGCG---GGCCA-GAAACT-C--CCACGT---TCTT-GA-AG-ATT-GA
CCCTCGGATCAGGTAGGGATACCCGCTGAACTTAAGCATATCAAAAAGCGGAGGAAAAGA
AA-
>Lecanora_parahelva_ISE46530
GTTCCGTAGGTGAACCTGCGGAAGGATCATTAACAAAGAG--GGGG-G-CTCCGCG-CCC
C--GAGG----------G-CTTCGG--CCCTCAGCTCTTC-ACCCCG-TGT-TCAC-TGT
-ACC---TTTGTTGCTTCGGCGGTCCCG-GAGAC------CGG-G-CCC-----------
---------GGTCTTCGCGCCGA-----CCCC--GGAAT-----ACC-GTG-C---CGGG
GTCGACGAGCGCCCGCCGAAGGGGCCCCA-TTT---GAA--CT-C-GTT--GA-ATTA-A
-TA-AA-GTCCGAG-TCG-----ACCTT-GTAA--CAATCATGCAAAA--CTTTCAACAA
CGGATCTCTTGGTTCTGGCATCGATGAAGAACGCAGCGAAATGCGATAAGTAATGTGAAT
TGCAGAATTCAGTGAATCATCGAATCTTTGAACGCACATTGCGCCCCCCGGTATTCCGGG
GGGCATGCCTGTTCGAGCGTCATTGCACCCCTCTCAAGCC---AG-GCTTGGTATT-GGG
TAGC-CG----CCCGCG------------AGGGCGT-ACCC--GAAAGTTAGTGGCGG-C
CCGAGGCGA-CTTCGAGCG-TAGTA-AATTT---------TTCCTCCCGC-TCC-GGAAG
CT-CGCTTCGCGGCG---GGCCAAG-AACT-C--TCACGT---TCTT-GA-TA-ATT-GA
CCCTCGGATCAGGTAGGGATACCCGCTGAACTTAAGCATATCAAAAAGCGGAGGAAAAGA
AAC
>Lecanora_parahelva_ISE46523
GTTCCGTAGGTGAACCTGCGGAAGGATCATTAACAAAGAG--GGGG-G-CTCCGCG-CCC
C--GAGG----------G-CTTCGG--CCCTCAGCTCTTC-ACCCCG-TGT-TCAC-TGT
-ACC---TTTGTTGCTTCGGCGGTCCCG-GAGAC------CGG-G-CCC-----------
---------GGTCTTCGCGCCGA-----CCCC--GGAAG-----ACC-GTG-C---CGGG
GTCGACGAGCGCCCGCCGAAGGGGCCCCA-TTT---GAA--CT-C-GTT--GA-ATTA-A
-TA-AA-GTCCGAG-GCG-----ACCTT-GTAA--CAATCATGCAAAA--CTTTCAACAA
CGGATCTCTTGGTTCTGGCATCGATGAAGAACGCAGCGAAATGCGATAAGTAATGTGAAT
TGCAGAATTCAGTGAATCATCGAATCTTTGAACGCACATTGCGCCCCCCGGTATTCCGGG
GGGCATGCCTGTTCGAGCGTCATTGCACCCCTCTCAAGCC---AG-GCTTGGTATT-GGG
TAGC-CG----CCCGCG------------AGGGCGT-ACCC--GAAAGTTAGTGGCGG-C
CCGAGGCGA-CTTCGAGCG-TAGTA-AATTT---------TTC-TTCCGC-TCC-GGAAG
CT-CGCTTCGCGGCG---GGCCA-G-AACT-C--TCACGT---TCTT-GA-TG-ATT-GA
CC-TCGGATCAGGTAGGGATACCCGCTGAACTTAAGCATATCAATAAG------------
---
>Lecanora_parahelva_ISE46531
GTTCCGTAGGTGAACCTGCGGAAGGATCATTAACAAAGAG--GGGG-G-CTCCGCG-CCC
C--GAGG----------G-CTTCGG--CCCTCAGCTCTTC-ACCCCG-TGT-TCAC-TGT
-ACC---TTTGTTGCTTCGGCGGTCCCG-GAGAC------CGG-G-CCC-----------
---------GGTCTTCGCGCCGA-----CCCC--GGAAT-----ACC-GTG-C---CGGG
GTCGACGAGCGCCCGCCGAAGGGGCCCCA-TTT---GAA--CT-C-GTT--GA-ATTA-A
-TA-AA-GTCCGAG-TCG-----ACCTT-GTAA--CAATCATGCAAAA--CTTTCAACAA
CGGATCTCTTGGTTCTGGCATCGATGAAGAACGCAGCGAAATGCGATAAGTAATGTGAAT
TGCAGAATTCAGTGAATCATCGAATCTTTGAACGCACATTGCGCCCCCCGGTATTCCGGG
GGGCATGCCTGTTCGAGCGTCATTGCACCCCTCTCAAGCC---AG-GCTTGGTATT-GGG
TAGC-CG----CCCGCG------------AGGGCGT-ACCC--GAAAGTTAGTGGCGG-C
CCGAGGCGA-CTTCGAGCG-TAGTA-AATTT---------TTC-TTCCGC-TCC-GGAAG
CT-CGCTTCGCGGCG---GGCCA-G-AACT-C--TCACGT---TCTT-GA-CG-ATT-GA
CC-TCGGATCAGGTAGGGATACCCGCTGAACTTAAGCATATCAATAAGCGG---------
---
>Lecanora_parahelva_ISE54325
GTTCCGTAGGTGAACCTGCGGAAGGATCATTAACAAAGAG--GGGG-G-CTCCGCG-CCC
C--GAGG----------G-CTTCGG--CCCTCAGCTCTTC-ACCCCG-TGT-TCAC-TGT
-ACC---TTTGTTGCTTCGGCGGTCCCG-GAGAC------CGG-G-CCC-----------
---------GGTCTTCGCGCCGA-----CCCC--GGAAT-----ACC-GTG-C---CGGG
GTCGACGAGCGCCCGCCGAAGGGGCCCCA-TTT---GAA--CT-C-GTT--GA-ATTA-A
-TA-AA-GTCCGAG-TCG-----ACCTT-GTAA--CAATCATGCAAAA--CTTTCAACAA
CGGATCTCTTGGTTCTGGCATCGATGAAGAACGCAGCGAAATGCGATAAGTAATGTGAAT
TGCAGAATTCAGTGAATCATCGAATCTTTGAACGCACATTGCGCCCCCCGGTATTCCGGG
GGGCATGCCTGTTCGAGCGTCATTGCACCCCTCTCAACCC---AG-GCTTGGTATG-GGG
TAGC-CG----CCCGCG------------AGGGCGT-ACCC--GAAAGTTAGTGGCGG-C
CCGAGGCGA-CTTCGAGCG-TAGTA-AATTT---------TTC-TTCCGC-TCC-GGAAG
CT-CGCTTCGCGGCC---GGCCA-G-AACT-C--TCACGT---TCTC-GA-CG-ATT-GA
CC-TCGGATCAGGTAGGGATACCCGCTGAACTTAAGCATATCAATAAGCGG-G-AAAA--
---
>Lecanora_parahelva_ISE53991
GTTCCGTAGGTGAACCTGCGGAAGGATCATTAACAAAGAG--GGGG-G-CTCCGCG-CCC
C--GAGG----------G-CTTCGG--CCCTCAGCTCTTC-ACCCCG-TGT-TCAC-TGT
-ACC---TTTGTTGCTTCGGCGGTCCCG-GAGAC------CGG-G-CCC-----------
---------GGTCTTCGCGCCGA-----CCCC--GGAAT-----ACC-GTG-C---CGGG
GTCGACGAGCGCCCGCCGAAGGGGCCCCA-TTT---GAA--CT-C-GTT--GA-ATTA-A
-TA-AA-GTCCGAG-TCG-----ACCTT-GTAA--CAATCATGCAAAA--CTTTCAACAA
CGGATCTCTTGGTTCTGGCATCGATGAAGAACGCAGCGAAATGCGATAAGTAATGTGAAT
TGCAGAATTCAGTGAATCATCGAATCTTTGAACGCACATTGCGCCCCCCGGTATTCCGGG
GGGCATGCCTGTTCGAGCGTCATTGCACCCCTCTCAAGCC---AG-GCTTGGTATT-GGG
TAGC-CG----CCCGCG------------AGGGCGT-ACCC--GAAAGTTAGTGGCGG-C
CCGAGGCGA-CTTCGAGCG-TAGTA-AATTT---------TTC-TTCCGC-TCC-GGAAG
-T-CGCTTCGCGGCG---GGCCA-G-AACT-C--TCACGT---TCTT-GA--S-ATT-GA
CC-TCGGATCA-------------------------------------------------
---
>Lecanora_parahelva_ISE54326
GTTCCGTAGGTGAACCTGCGGAAGGATCATTAACAAAGAG--GGGG-G-CTCCGCG-CCC
C--GAGG----------G-CTTCGG--CCCTCAGCTCTTC-ACCCCG-TGT-TCAC-TGT
-ACC---TTTGTTGCTTCGGCGGTCCCG-GAGAC------CGG-G-CCC-----------
---------GGTCTTCGCGCCGA-----CCCC--GGAAT-----ACC-GTG-C---CGGG
GTCGACGAGCGCCCGCCGAAGGGGCCCCA-TTT---GAA--CT-C-GTT--GA-ATTA-A
-TA-AA-GTCCGAG-TCG-----ACCTT-GTAA--CAATCATGCAAAA--CTTTCAACAA
CGGATCTCTTGGTTCTGGCATCGATGAAGAACGCAGCGAAATGCGATAAGTAATGTGAAT
TGCAGAATTCAGTGAATCATCGAATCTTTGAACGCACATTGCGCCCCCCGGTATTCCGGG
GGGCATGCCTGTTCGAGCGTCATTGCACCCCTCTCAAGCC---AG-GCTTGGTATT-GGG
TAGC-CG----CCCGCG------------AGGGCGTAACCC--GAAAGTTAGTGGCGG-C
CCGAGGCGA-CTTCGAGCG-TAGTA-AATTT---------TTC-TTCCGC-TCC-GGAAG
CT-CGCT-CGCG------GGCCA-G-AACT-C--TCACGT---TCTT-GA-CG-ATT-GA
CC-TCGGATCAGGTAGGGATACCCTCTGAACTTAAGCATATCAATAAGCGG-G-AAAA--
---
>Lecanora_parahelva_ISE54323
GTTCCGTAGGTGAACCTGCGGAAGGATCATTAACAAAGAG--GGGG-G-CTCCGCG-CCC
C--GAGG----------G-CTTCGG--CCCTCAGCTCTTC-ACCCCG-TGT-TCAC-TGT
-ACC---TTTGTTGCTTCGGCGGTCCCG-GAGAC------CGG-G-CCC-----------
---------GGTCTTCGCGCCGA-----CCCC--GGAAT-----ACC-GTG-C---CGGG
GTCGACGAGCGCCCGCCGAAGGGGCCCCA-TTT---GAA--CT-C-GTT--GA-ATTA-A
-TA-AA-GTCCGAG-TCG-----ACCTT-GTAA--CAATCATGCAAAA--CTTTCAACAA
CGGATCTCTTGGTTCTGGCATCGATGAAGAACGCAGCGAAATGCGATAAGTAATGTGAAT
TGCAGAATTCAGTGAATCATCGAATCTTTGAACGCACATTGCGCCCCCCGGTATTCCGGG
GGGCATGCCTGTTCGAGCGTCATTGCACCCCTCTCAAGCC---AG-GCTTGGTATT-GGG
TAGC-CG----CCCGCG------------AGGGCGT-ACCC--GAAAGTTAGTGGCGG-C
CCGAGGCGA-CTTCGAGCG-TAGTA-AATTT---------TTC-TTCCGC-TCC-GGAAG
CT-CGCTTCGCGGCG---GGCCA-G-AACT-C--TCACGTT--TCTG-GA-CG-ATTGGA
CC-TCGGATCAG-TAGGGATACCCGCTGAACTTTAGCATATCAATAAGCGGAAGAAAAAA
AAC
>Lecanora_parahelva_ISE53989
GTTCCGTAGGTGAACCTGCGGAAGGATCATTAACAAAGAG--GGGG-G-CTCCGCG-CCC
C--GAGG----------G-CTTCGG--CCCTCAGCTCTTC-ACCCCG-TGT-TCAC-TGT
-ACC---TTTGTTGCTTCGGCGGTCCCG-GAGAC------CGG-G-CCC-----------
---------GGTCTTCGCGCCGA-----CCCC--GGAAT-----ACC-GTG-C---CGGG
GTCGACGAGCGCCCGCCGAAGGGGCCCCA-TTT---GAA--CT-C-GTT--GA-ATTA-A
-TA-AA-GTCCGAG-TCG-----ACCTT-GTAA--CAATCATGCAAAA--CTTTCAACAA
CGGATCTCTTGGTTCTGGCATCGATGAAGAACGCAGCGAAATGCGATAAGTAATGTGAAT
TGCAGAATTCAGTGAATCATCGAATCTTTG-ACGCACATTGCGCCCCCCGGTATTCCGGG
GGGCATGCCTGTTCGAGCGTCATTGCACCCCTCTCAAGCC---AG-GCTTGGTATT-GGG
TAGC-CG----CCCGCG------------AGGGCGT-ACCC--GAAAGTTAGTGGCGG-C
CCGAGGCGA-CTTCGAGCG-TAGTA-AATTT---------TTC-TTCCGC-TCC-GGAAG
-T-CGCTTCGCGGCG---GGCCA-G-AACT-C--TCACGT---TCTT-GA-CG-AT--G-
CC-TCGGATCAGG-----------------------------------------------
---
>Lecanora_parahelva_ISE54324
GTTCCGTAGGTGAACCTGCGGAAGGATCATTAACAAAGAG--GGGG-G-CTCCGCG-CCC
C--GAGG----------G-CTTCGG--CCCTCAGCTCTTC-ACCCCG-TGT-TCAC-TGT
-ACC---TTTGTTGCTTCGGCGGTCCCG-GAGAC------CGG-G-CCC-----------
---------GGTCTTCGCGCCGA-----CCCC--GGAAT-----ACC-GTG-C---CGGG
GTCGACGAGCGCCCGCCGAAGGGGCCCCA-TTT---GAA--CT-C-GTT--GA-ATTA-A
-TA-AA-GTCCGAG-TCG-----ACCTT-GTAA--CAATCATGCAAAA--CTTTCAACAA
CGGATCTCTTGGTTCTGGCATCGATGAAGAACGCAGCGAAATGCGATAAGTAATGTGAAT
TGCCGAATTCAGTGAATCATCGAATCTTTGAACGCACATTGCGCCCCCCGGTATTCCGGG
GGGCATGCCTGTTCGAGCGTCATTGCACCCCTCTCAAGCC---AG-GCTTGGTATTGGGG
TAGC-CG----CCCGCG------------AGGGCGTAACCC--GAAAGTTAGTGGCGG-C
CCGAGGCGA-CTTCGAGCG-TAGTA-AATTT---------TTC-TTCCGC-TCCAGGAAT
CTTCTCTTCGCGGCG---GGCCA-G-AACT-C--TCACGT---TCTT-GAACG-ATT-GA
CC-TCGGATCAGGTAGGGATACCCGCTGAACTTAAGCATATCAATAAGCGG-G-AAAA--
---
>Lecanora_neohelva_ISE52303
GTTCCGTAGGTGAACCTGCGGAAGGATCATTAATA-AGAG--AGGG-G-CTTCGTG-CTC
CC-GGGG----------G-A-TC----CCCCCACCTCTTC-ACCCTG-TGT-GTAC-CTT
-GCC---TTTGTTGCTTCGGCGAGCCCC-------------GGCGACCTC----------
---------GGTCCCCGCGCCGA-----CCCC--GGGCC------TC-ATC-CTC-TGGG
GTCGACGAGCGCTCGCCGGA--GGCCGAA-TTC---CAA--ATCC-ATT---A---T--G
-TGAGACGTCCGAG-TAA-----CCATC-GTAA--TAGC---GAAAAA--CTTTCAACAA
CGGATCTCTTGGTTCTGGCATCGATGAAGAACGCAGCGAAATGCGATAAGTAATGTGAAT
TGCAGAATTCAGTGAATCATCGAATCTTTGAACGCACATTGCGCCCCTCGGTATTCCGGG
GGGCATACCTGTTCGAGCGTCATTGCAACCC--TCAAGCT---TG-GCTTGGTATT-AGG
TGCT-CG----TCTGCG------------AGGGCGC-ACCG--GAAAACGAGTGGCGG-C
CCGGTGTGG-CTTCGAGCG-TAGTA-AATC----------TTC-TCCCGC-TCT-GGAAG
TC-CGCACCGCGACC---CGCCA-A-GACC-C--TTCTA-----CTC-AA-TG-GTT-GA
CC-TCGGATCAGGTAGGGATACCCGCTGAAC-TAAGCATATCAATAAGCGAAGGAAAAGA
AAC
>Lecanora_neohelva_ISE52319
GTTCCGTAGGTGAACCTGCGGAAGGATCATTAATA-AGAG--AGGG-G-CTTCGTG-CTC
CC-GGGG----------G-A-TC----CCCCCACCTCTTC-ACCCTG-TGT-GTAC-CTT
-GCC---TTTGTTGCTTCGGCGAGCCCC-------------GGCGACCTC----------
---------GGTCCCCGCGCCGA-----CCCC--GGGCC------TC-ATC-CTC-TGGG
GTCGACGAGCGCTCGCCGGA--GGCCGAA-TTC---CAA--ATCC-ATT---A---T--G
-TGAGACGTCCGAG-TAA-----CCATC-GTAA--TAGCG---AAAAA--CTTTCAACAA
CGGATCTCTTGGTTCTGGCATCGATGAAGAACGCAGCGAAATGCGATAAGTAATGTGAAT
TGCAGAATTCAGTGAATCATCGAATCTTTGAACGCACATTGCGCCCCTCGGTATTCCGGG
GGGCATACCTGTTCGAGCGTCATTGCAACCC--TCAAGCT---TG-GCTTGGTATT-AGG
TGCT-CG----TCTGCG------------AGGGCGC-ACCG--GAAAACGAGTGGCGG-T
CCGGTGTGG-CTTCGAGCG-TAGTA-AATC----------TTC-TCCCGC-TCT-GGAAG
TC-CGCACCGCGACC---CGCCA-A-GACC-C--TTCTA-----CTC-AA-TG-GTT-GA
CC-TCGGATCACGTAGGGATACCCGCTGAACTTAAGCATATC------------------
---
>Lecanora_neohelva_ISE52342
GTTCCGTAGGTGAACCTGCGGAAGGATCATTAATA-AGAG--AGGG-G-CTTCGTG-CTC
CC-GGGG----------G-A-TC----CCCCCACCTCTTC-ACCCTG-TGT-GTAC-CTT
-GCC---TTTGTTGCTTCGGCGAGCCCC-------------GGCGACCTC----------
---------GGTCCCCGCGCCGA-----CCCC--GGGCC------TC-ATC-CTC-TGGG
GTCGACGAGCGCTCGCCGGA--GGCCGAA-TTC---CAA--ATCC-ATT---A---T--G
-TGAGACGTCCGAG-TAA-----CCATC-GTAA--TAGCG---AAAAA--CTTTCAACAA
CGGATCTCTTGGTTCTGGCATCGATGAAGAACGCAGCGAAATGCGATAAGTAATGTGAAT
TGCAGAATTCAGTGAATCATCGAATCTTTGAACGCACATTGCGCCCCTCGGTATTCCGGG
GGGCATACCTGTTCGAGCGTCATTGCAACCC--TCAAGCT---CG-GCTTGGTATT-AGG
TGCT-CG----TCCGCG------------AGGGCGC-ACCG--GAAAACGAGTGGCGG-T
CCGGTGTGG-CTTCGAGCG-TAGTA-AATC----------TTC-TCCCGC-TCT-GGAAG
TC-CGCACCGCGACC---CGCCA-A-GACC-C--TTCTA-----CTC-AA-TG-GTT-GA
CC-TCGGATCAGGTAGGGATACCCGCTGAACTTAAGCATATCAATAAGCGAAG-------
---
>Lecanora_neohelva_ISE52314
GTTCCGTAGGTGAACCTGCGGAAGGATCATTAACA-AGAG--AGGG-G-CTTCGTG-CTC
CC-GGGG----------G-ACT-----CCCCCACCTCTCC-ACCCTG-TGT-GTAC-CTT
-GCC---TTTGTTGCTTCGGCGAGCCCC-------------GGCGACCTC----------
---------GGTCTTCGCGCCGA-----CCCC--GGGCC------TC-ATC-CTC-TGGG
GTCGACGAGCGCTCGCCGGA--GGCCGAA-TTC---CAA--ATCC-ATC---A---T--G
-TGTGACGTCCGAG-TAA-----CCATC-GTAA--TAGCG---AAAAA--CTTTCAACAA
CGGATCTCTTGGTTCTGGCATCGATGAAGAACGCAGCGAAATGCGATAAGTAATGTGAAT
TGCAGAATTCAGTGAATCATCGAATCTTTGAACGCACATTGCGCCCCTCGGTATTCCGGG
GGGCATACCTGTTCGAGCGTCATTGCAACCC--TCAAGCT---CG-GCTTGGTATT-AGG
TGCT-CG----TCCGCG------------AGGGCGC-ACCG--GAAAACGAGTGGCGG-T
CCGGTGTGG-CTTCGAGCG-TAGTA-AATC----------TTC-TCCCGC-TCT-GGAAG
TC-CGCACCGCGACC---CGCCA-A-GACC-C--TTCTA-----CTC-AA-TG-GTT-GA
CC-TCGGATCATGTAGGGATACCCGCTGAACTTAAGCATATC------------------
---
>Lecanora_aff-plumosa_ISE52311
GTTCCGTAGGTGAACCTGCGGAAGGATCATTAACA-AGAG--AGGG-G-CTTCGTG-CTC
CC-GGGG----------G-A-TC----CCCCCACCTCTTC-ACCCTG-TGC-GTAC-CTT
-GCC---TTTGTTGCTTCGGCGAGCCCC-------------GGCGACCTT----------
---------GGTCCCCGCGCCGA-----CCCC--GGGCC------TC-ATC-CCC-TGGG
GTCGACGAGCGCTCGCCGGA--GGCCGAA-TGC---CAA-ACT-C-ATT---A---T--G
-TGAGACGTCCGAG-TAA-----CCATC-GTAA--TAGCG---AAAAA--CTTTCAACAA
CGGATCTCTTGGTTCTGGCATCGATGAAGAACGCAGCGAAATGCGATAAGTAATGTGAAT
TGCAGAATTCAGTGAATCATCGAATCTTTGAACGCACATTGCGCCCCTCGGTATTCCGGG
GGGCATACCTGTTCGAGCGTCATTGCAACCC--TCAAGCT---CG-GCTTGGTATT-AGG
TGCT-CG----TCCGCG------------AGGGCGC-ACCC--GAAAACGAGTGGCGG-C
CCGGTGTGG-CTTCGAGCG-TAGTA-AATC----------TTC-TCCCGC-TCT-GGAAG
TG-CGCATCGCGACC---CGCCA-A-GACC-C--TTCTAC---TCTC-AA-TG-GTT-GA
CC-TCGGATCAGGTAGGGATACCCGCTGAACTTAAGCATATCAATAAGCGGAGGAAAAGA
AAC
>Lecanora_aff-plumosa_ISE52343
GTTCCGTAGGTGAACCTGCGGAAGGATCATTAACA-AGAG--AGGG-G-CTTCGTG-CTC
CC-GGGG----------G-A-TC----CCCCCACCTCTTC-ACCCTG-TGC-GTAC-CTT
-GCC---TTTGTTGCTTCGGCGAGCCCC-------------GGCGACCTT----------
---------GGTCCCCGCGCCGA-----CCCC--GGGCC------TC-ATC-CCC-TGGG
GTCGACGAGCGCTCGCCGGA--GGCCGAA-TGC---CAA-ACT-C-ATT---A---T--G
-TGAGACGTCCGAG-TAA-----CCATC-GTAA--TAGCG---AAAAA--CTTTCAACAA
CGGATCTCTTGGTTCTGGCATCGATGAAGAACGCAGCGAAATGCGATAAGTAATGTGAAT
TGCAGAATTCAGTGAATCATCGAATCTTTGAACGCACATTGCGCCCCTCGGTATTCCGGG
GGGCATACCTGTTCGAGCGTCATTGCAACCC--TCAAGCT---CG-GCTTGGTATT-AGG
TGCT-CG----TCCGCG------------AGGGCGC-ACCC--GAAAACGAGTGGCGG-C
CCGGTGTGG-CTTCGAGCG-TAGTA-AATC----------TTC-TCCCGC-TCT-GGAAG
TG-CGCATCGCGACC---CGCCA-A-GACC-C--TTCTAC---TCTC-AA-TG-GTT-GA
CC-TCGGATCACGTAGGGATACCCGCTGAACTTAAGCATATC------------------
---
>Lecanora_rabdotoides_ISE52129
GTTCCGTAGGTGAACCTGCGGAAGGATCATTAATA-AGAG--AGGG-G-CTTCGTG-CTC
CC-GGGG----------C-A-TC----CCCCCACCTCTCC-ACCCTG-TGC-GTAC-CTT
-GCC---TTTGTTGCTTCGGCGAGCCCC-------------GGCGACCTT----------
---------GGTCCCCGCGCCGA-----CCCC--GGGCC------TC-ATC-CCC-TGGG
GTCGACGAGCGCTCGCCGGA--GGCCGAA-TTT---CAA-ACT-C-ATT---A---T--G
-TGAGACGTCCGAG-TAA-----CCATC-GTAA--TAGCG---AAAAA--CTTTCAACAA
CGGATCTCTTGGTTCTGGCATCGATGAAGAACGCAGCGAAATGCGATAAGTAATGTGAAT
TGCAGAATTCAGTGAATCATCGAATCTTTGAACGCACATTGCGCCCCTCGGTATTCCGGG
GGGCATACCTGTTCGAGCGTCATTGCAACCC--TCAAGCT---TG-GCTTGGTATT-AGG
TGCT-CG----TCCGCG------------AGGGCGC-ACCC--GAAAACGAGTGGCGG-C
CCGGTGTGG-CTTCGAGCG-TAGTA-AATC----------TTC-TCCCGC-TCT-GGAAG
TG-CGCACCGCGACC---CGCCA-A-GACC-C--TTCTAC---TCTC-AA-TG-GTT-GA
CC-TCGGATCAGGTAGGGATACCCGCTGAACTTAAGCATATCAATAAGCGGAGGAAAAGA
AAC
>Lecanora_rabdotoides_ISE52269
GTTCCGTAGGTGAACCTGCGGAAGGATCATTAATA-AGAG--AGGG-G-CTTCGTG-CTC
TC-GGGG----------C-A-TC----CCCCCACCTCTCC-ACCCTG-TGC-GTAC-CTT
-GCC---TTTGTTGCTTCGGCGAGCCCC-------------GGCGACCTT----------
---------GGTCCCCGCGCCGA-----CCTC--GGGCC------TC-ATC-CCC-TGGG
GTCGACGAGCGCTCGCCGGA--GGCCGAA-TTT---CAA-ACT-C-ATT---A---T--G
-TGAGACGTCCGAG-TAA-----CCATC-GTAA--TAGCG---AAAAA--CTTTCAACAA
CGGATCTCTTGGTTCTGGCATCGATGAAGAACGCAGCGAAATGCGATAAGTAATGTGAAT
TGCAGAATTCAGTGAATCATCGAATCTTTGAACGCACATTGCGCCCCTCGGTATTCCGGG
GGGCATACCTGTTCGAGCGTCATTGCAACCC--TCAAGCT---TG-GCTTGGTATT-AGG
TGCT-CG----TCCGCG------------AGGGCGC-ACCC--GAAAACGAGTGGCGG-C
CCGGTGTGG-CTTCGAGCG-TAGTA-AATC----------TTC-TCCCGC-TCT------
------------------------------------------------------------
------------------------------------------------------------
---
>Lecanora_rabdotoides_ISE52275
GTTCCGTAGGTGAACCTGCGGAAGGATCATTAATA-AGAG--AGGG-G-CTTCGTG-CTC
CC-GGGG----------C-A-TC----CCCCCACCTCTCC-ACCCTG-TGC-GTAC-CTT
-GCC---TTTGTTGCTTCGGCGAGCCCC-------------GGCGACCTT----------
---------GGTCCCCGCGCCGA-----CCTC--GGGCC------TT-ATC-CCC-TGGG
GTCGACGAGCGCTCGCCGGA--GGCCGAA-TTT---CAA-ACT-C-ATT---A---T--G
-TGAGACGTCCGAG-TAA-----CCATC-GTAA--TAGCG---AAAAA--CTTTCAACAA
CGGATCTCTTGGTTCTGGCATCGATGAAKAACGCAKCGAAATGCGATAAGTAATGTGAAT
TGCAGAATTCAGTGAATCATCGAATCTTTGAACGCACATTGCGCCCCTCGGTATTCCGGG
GGGCATACCTGTTCGAGCGTCATTGCAACCC--TCAAGCT---TG-GCTTGGTATT-AGG
TGCT-CG----TCCGCG------------AGGGCGC-ACCC--GAAAACGAGTGGCGG-C
CCGGTGTGG-CTTCGAGCG-TAGTA-AATC----------TTC-TCCCGC-TCT-GGAAG
TG-CGCACCGCGACC---CGCCA-A-GACC-C--TTCTAC---TCTC-AA-TG-GTT-GA
CC-TCGGATCA-GTAGGGATACCCGCTGAACTTAAGCATATCAATAAGCGGAGGAAAAGA
A-C
>Lecanora_rabdotoides_ISE52278
GTTCCGTAGGTGAACCTGCGGAAGGATCATTAATA-AGAG--AGGG-G-CTTCGTG-CTC
CC-GGGG----------C-A-TCC---CCCCCACCTCTCC-ACCCTG-TGC-GTAC-CTT
-GCC---TTTGTTGCTTCGGCGAGCCCC-------------GGCGACCTT----------
---------GGTCCCCGCGCCGA-----CCCC--GGGCC------TC-ATC-CCC-TGGG
GTCGACGAGCGCTCGCCGGA--GGCCGAA-TTT---CAA-ACT-C-ATT---A---T--G
-TGAGACGTCCGAG-TAA-----CCATC-GTAA--TAGCG---AAAAA--CTTTCAACAA
CGGATCTCTTGGTTCTGGCATCGATGAAGAACGCAGCGAAATGCGATAAGTAATGTGAAT
TGCAGAATTCAGTGAATCATCGAATCTTTGAACGCACATTGCGCCCCTCGGTATTCCGGG
GGGCATACCTGTTCGAGCGTCATTGCAACCC--TCAAGCT---TG-GCTTGGTATT-AGG
TGCT-CG----TCCGCG------------AGGGCGC-ACCC--GAAAACGAGTGGCGG-C
CCGGTGTGG-CTTCGAGCG-TAGTA-AATC----------TTC-TCCCGC-TCT-GGAAG
TG-CGCACCGCGACC---CGCCA-A-GACC-C--TTCTAC---TCTC-AA-TG-GTT-GA
CC-TCGGATCAGGTAGGGATACCCGCTGAACTTAAGCATATCAATAAGCGGAGGAAA-GA
A-C
>Lecanora_plumosa_ISE52070
GTTCCGTAGGTGAACCTGCGGAAGGATCATTAACA-AGAG--AGGG-G-CTTCGTG-TTC
CC-GGGG----------G-A-TCC---CCCCCACCTCT-C-ACCCTG-TGC-GTAC-CTT
-GCC---TTTGTTGCTTCGGCGAGCCCC-------------GGCGACCTT----------
---------GGTCCCCGCGCCGA-----CCCC--GGGCC------TC-ATC-CCC-TGGA
GTCGACGAGCGCTCGCCGGA--GGCCGAA-ATC---CAA-ACT-C-ATT---A---T--G
-TGAGACGTCCGAG-TAA-----CCATC-GTAA--TAGCG---AAAAA--CTTTCAACAA
CGGATCTCTTGGTTCTGGCATCGATGAAGAACGCAGCGAAATGCGATAAGTAATGTGAAT
TGCAGAATTCAGTGAATCATCGAATCTTTGAACGCACATTGCGCCCCTCGGTATTCCGGG
GGGCATACCTGTTCGAGCGTCATTGCAACCC--TCAAGCT---CG-GCTTGGTATT-AGG
TGCT-CG----TCCGCG------------AGGGCGC-ACCC--GAAAACGAGTGGCGG-C
CCGGTGTGG-CTTCGAGCG-TAGTA-AATC----------TTC-TCCCGC-TCT-GGAAG
TG-CGCATCGCGACC---CGCCA-A-GACC-C--TTCTAC---TCTC-AA-TG-GTT-GA
CC-TCGGATCAGGTAGGGATACCCGCTGAAC-TAAGCATATCAA-AAGC-----------
---
>Lecanora_plumosa_ISE52058b
GTTCCGTAGGTGAACCTGCGGAAGGATCATTAACA-AGAG--AGGG-G-CTTCGTG-TTC
CC-GGGG----------G-A-TCC---CCCCCACCTCT-C-ACCCTG-TGC-GTAC-CTT
-GCC---TTTGTTGCTTCGGCGAGCCCC-------------GGCGACCTT----------
---------GGTCCCCGCGCCGA-----CCCC--GGGCC------TC-ATC-CCC-TGGA
GTCGACGAGCGCTCGCCGGA--GGCCGAA-ATC---CAA-ACT-C-ATT---A---T--G
-TGAGACGTCCGAG-TAA-----CCATC-GTAA--TAGCG---AAAAA--CTTTCAACAA
CGGATCTCTTGGTTCTGGCATCGATGAAGAACGCAGCGAAATGCGATAAGTAATGTGAAT
TGCAGAATTCAGTGAATCATCGAATCTTTGAACGCACATTGCGCCCCTCGGTATTCCGGG
GGGCATACCTGTTCGAGCGTCGTTGCAACCC--TCAAGCT---CG-GCTTGGTATT-AGG
TGCT-CG----TCCGCG------------AGGGCGC-ACCC--GAAAACGAGTGGCGG-C
CCGGTGTGG-CTTCGAGCG-TAGTA-AATC----------TTC-TCCCGC-TCT-GGAAG
TG-CGCATCGCGACC---CGCCA-A-GACC-C--TTCTAC---TCTC-AA-TG-GTT-GA
CC-TCGGATCAGGTAGGGATACCCGCTGAACTTAAGCATATCAATAAGCGGAGGAAAAGA
AAC
>Lecanora_plumosa_ISE52055
GTTCCGTAGGTGAACCTGCGGAAGGATCATTAACA-AGAG--AGGG-G-CTTCGTG-CTC
CC-GGGG----------G-A-TCC---CCCCCACCTCT-C-ACCCTG-TGC-GTAC-CTT
-GCC---TTTGTTGCTTCGGCGAGCCCC-------------GGCGACCTT----------
---------GGTCCCCGCGCCGA-----CCCC--GGGCC------TC-ATC-CCC-TGGA
GTCGACGAGCGCTCGCCGGA--GGCCGAA-TTC---CAA-ACT-C-ATT---A---T--G
-TGAGACGTCCGAG-TAA-----CCATC-GTAA--TAGCG---AAAAA--CTTTCAACAA
CGGATCTCTTGGTTCTGGCATCGATGAAGAACGCAGCGAAATGCGATAAGTAATGTGAAT
TGCAGAATTCAGTGAATCATCGAATCTTTGAACGCACATTGCGCCCCTCGGTATTCCGGG
GGGCATACCTGTTCGAGCGTCATTGCAACCC--TCAAGCT---CG-GCTTGGTATT-AGG
TGCT-CG----TCCGCG------------AGGGCGC-ACCC--GAAAACGAGTGGCGG-C
CCGGTGTGG-CTTCGAGCG-TAGTA-AATC----------TTC-TCCCGC-TCT-GGAAG
TG-CGCATCGCGACC---CGCCA-A-GACC-C--TTCTAC---TCTC-AA-TG-GTT-GA
CC-TCGGATCAGGTAGGGATACCCGCTGAACTTAAGCATATCAATAAGCGGAGGAAAAGA
AAC
>Lecanora_plumosa_ISE52092
GTTCCGTAGGTGAACCTGCGGAAGGATCATTAACA-AGAG--AGGG-G-CTTCGTG-CTC
CC-GGGG----------G-A-TCC---CCCCCACCTCT-A-ACCCTG-TGC-GTAC-CTT
-GCC---TTTGTTGCTTCGGCGAGCCCC-------------GGCGACCTT----------
---------GGTCCCCGCGCCGA-----CCCC--GGGCC------TC-ATC-CCC-TGGA
GTCGACGAGCGCTCGCCGGA--GGCCGAA-TTC---CAA-ACT-C-ATT---A---T--G
-TGAGACGTCCGAG-TAA-----CCATC-GTAA--TAGCG---AAAAA--CTTTCAACAA
CGGATCTCTTGGTTCTGGCATCGATGAAGAACGCAGCGAAATGCGATAAGTAATGTGAAT
TGCAGAATTCAGTGAATCATCGAATCTTTGAACGCACATTGCGCCCCTCGGTATTCCGGG
GGGCATACCTGTTCGAGCGTCATTGCAACCC--TCAAGCT---CG-GCTTGGTATT-AGG
TGCT-CG----TCCGCG------------AGGGCGC-ACCC--GAAAACGAGTGGCGG-C
CCGGTGTGG-CTTCGAGCG-TAGTA-AATC----------TTC-TCCCGC-TCT-GGAAG
TG-CGCATCGCGACC---CGCCA-A-GACC-C--TTCTAC---TCTC-AA-TG-GTT-GA
CC-TCGGATCAGGTAGGGATACCCGCTGAACTTAAGCATATCAATAAGCGGAGGAAAAGA
AAC
>Lecanora_plumosa_ISE52044F
GTTCCGTAGGTGAACCTGCGGAAGGATCATTAACA-AGAG--AGGG-G-CTTCGTG-CTC
CC-GGGG----------G-ATTCC---CCCCCACCTCT-C-ACCCTG-TAC-GTAC-CTT
-GCC---TTTGTTGCTTCGGCGAGCCCC-------------GGCGACCTT----------
---------GGTCCCCGCGCCGA-----CCCC--GGGCC------TC-ATC-CCC-TGGA
GTCGACGAGCGCTCGCCGGA--GGCCGAA-TTC---CAA-ACT-C-ATT---A---T--G
-TGAGACGTCCGAG-TAA-----CCATC-GTAA--TAGCG---AAAAA--CTTTCAACAA
CGGATCTCTTGGTTCTGGCATCGATGAAGAACGCAGCGAAATGCGATAAGTAATGTGAAT
TGCAGAATTCAGTGAATCATCGAATCTTTGAACGCACATTGCGCCCCTCGGTATTCCGGG
GGGCATACCTGTTCGAGCGTCATTGCAACCC--TCAAGCT---CG-GCTTGGTATT-AGG
TGCT-CG----TCCGCG------------AGGGCGC-ACCC--GAAAACGAGTGGCGG-C
CCGGTGTGG-CTTCGAGCG-TAGTA-AATC----------TTC-TCCCGC-TCT-GGAGG
TG-CGCATCGCGACC---CGCCA-A-GACC-C--TTCTA-----CTC-AA-TG-GTT-GA
CC-TCGGATCAGGTAGGGATACCCGCTGAACTTAAGCATATCAATAAGCGGAGGAAAAGA
AAC
>Lecanora_subcarnea_AY398705
--------------------------------ATG-AGAG--AGGG-G-CCTCGCG-CTT
CC-GGGG----------G-CTTCGG--CCCTCAACTCTTC-ACCCTA-TGT-CTAC-G-C
-ACC---TTTGTTGCTTTGGCGGGCCCT-G-----------AG-G-CAC-----------
---------GC-CCTCACACCGG-----TCCG--GCG-------GCTCACG-----CCCA
GCCGGTGAGTGCCCGCCAGA--AGCCC-C-TC----AAA-ACT-C-GAT-TTA---TC-G
-TG-AC-GTCCGAG-TGA-----TCA-C-AGAA--TAGC----AAAAA--CTTTCAACAA
CGGATCTCTTGGTTCTGGCATCGATGAAGAACGCAGCGAAATGCGATAAGTAATGTGAAT
TGCAGAATTCAGTGAATCATCGAATCTTTGAACGCACATTGCGCCCCTCGGTATTCCGGG
GGGCATGCCTGTTCGAGCGTCATTGCACCCC--TCAAGCG---TA-GCTTGGTATT-GGG
TCGT-CG----CCCTCC------------GGGGCGG-GCCC--GAAAGTCAGTGGCGG-T
CCGGCGTGG-CTTCGAGCG-TAGTAGAAT-----------ATCATCTCGC-TCT-GGAGG
CT-CGCGCCGCGGCT---GGCCA-G-GACG-C--CCAACGT-TTTCC-AA-TG-------
------------------------------------------------------------
---
>Lecanora_subcarnea_AY541267
--------------------------------ATG-AGAG--AGGG-G-CCTCGCG-CTT
CC-GGGG----------G-CTTCGG--CCCTCAACTCTTC-ACCCTA-TGT-CTAC-G-C
-ACC---TTTGTTGCTTTGGCGGGCCCT-G-----------AG-G-CAC-----------
---------GC-CCTCACACCGG-----TCCG--GCG-------GCTCACG-----CCCA
GCCGGTGAGTGCCCGCCAGA--AGCCC-C-TC----AAA-ACT-C-GAT-TTA---TC-G
-TG-AC-GTCCGAG-TGA-----TCA-C-AGAA--TAGC----AAAAA--CTTTCAACAA
CGGATCTCTTGGTTCTGGCATCGATGAAGAACGCAGCGAAATGCGATAAGTAATGTGAAT
TGCAGAATTCAGTGAATCATCGAATCTTTGAACGCACATTGCGCCCCTCGGTATTCCGGG
GGGCATGCCTGTTCGAGCGTCATTGCACCCC--TCAAGCG---TA-GCTTGGTATT-GGG
TCGT-CG----CCCTCC------------GGGGCGG-GCCC--GAAAGTCAGTGGCGG-T
CCGGCGTGG-CTTCGAGCG-TAGTAGAAT-----------ATCATCTCGC-TCT-GGAGG
CT-CGCGCCGCGGCT---GGCCA-G-GACG-C--CCAACGT-TTTCC-AA-TG-ATT-GA
CC-TCGGATCAGGTAGGGATACCCGCTGAACTTAAGCATATCAATAAG------------
---
>Lecanora_caesiorubella_JN943727
----------------TGCGGAAGGATCATTAATG-AGAG--AGGG-G-CCTCGTG-CTC
CC-GGGG----------G-CTTCGG--CCCCCAACTCTTC-ACCCCG-TGT-CTAC-G-T
-ACC---TCTGTTGCTTTGGCGGGCCCCTG----------GAG-G--GTTCC--------
---------CC-CCTCACACCGG-----CCCGT-GTG-------GCCCACG-----CGCG
GCCGGTGAGTGCTCGCCAGA--AGCCC-A-TTC---GTA-ATT-C-GTT-TTA---TCGG
-TG-AT-GTCTGAG-TGA-A--AACACA-AGAA--TGGAA---AAAAA--CTTTCAACAA
CGGATCTCTTGGTTCTGGCATCGATGAAGAACGCAGCGAAATGCGATAAGTAATGTGAAT
TGCAGAATTCAGTGAATCATCGAATCTTTGAACGCACATTGCGCCCCTCGGTATTCCGGG
GGGCATGCCTGTTCGAGCGTCATTGCACCCC--TCAAGCG---TA-GCTTGGTCTT-GGG
TCCTCCG----CCCTGC------------GGGGCGG-GCCC--GAAAGTCAGTGGCGG-T
CCCGCGCGA-CTTCGAGCG-TAGTAACAT-----------ATCATCCCGC-TCT-GGAGG
CT-CGCGTCGTGGCT---GGCCA-G-AACG-C--CCAAC---------------------
------------------------------------------------------------
---
>Lecanora_caesiorubella_JN943722
----------------------------ATTAATG-AGAG--AGGG-G-CCTCGTG-CTC
CC-GGGG----------G-CTTCGG--CCCCCAACTCTTC-ACCCCG-TGT-CTAC-G-T
-ACC---TCTGTTGCTTTGGCGGGCCCCTG----------GAG-G--GTTCC--------
---------CC-CCTCACACCGG-----CCCGT-GTG-------GCCCACG-----CGCG
GCCGGTGAGTGCTCGCCAGT--AGCCC-A-TTC---GTA-ATT-C-GTT-TTA---TCGG
-TG-AT-GTCTGAG-TGA-A--AACACA-AGAA--TGGAA---AAAAA--CTTTCAACAA
CGGATCTCTTGGTTCTGGCATCGATGAAGAACGCAGCGAAATGCGATAAGTAATGTGAAT
TGCAGAATTCAGTGAATCATCGAATCTTTGAACGCACATTGCGCCCCTCGGTATTCCGGG
GGGCATGCCTGTTCGAGCGTCATTGCACCCC--TCAAGCG---TA-GCTTGGTCTT-GGG
TCCTCCG----CCCTGC------------GGGGTGG-GCCC--GAAAGTCAGCGGCGG-T
CCCGCGCGA-CTTCGAGCG-TAGTAACAT-----------ATCATCCCGC-TCT-GGAGG
CT-CGCGTCGTGGCT---TGCCT-A-AACG-C--CCAACG--TTTCC-AA-TG-A-C-GA
CA-TCGGAAGA-------------------------------------------------
---
>Lecanora_farinacea_JN943725
-----------GAACCTGCGGAAGGATCATTATCG-AGAG--AGGG-G-CGTCTCG-CTC
CC-GGGG----------G-TTCCGG--CCCCCAACTCTTC-ACCCGG-TGT-CATC-T-T
-ACC---TTCGTTGCTTTGGCGAGCCTC-G-----------AG-G-CGTC----------
---------GT-CCTCGCGCCGG-----CCTA----G-C-----GTACGCG-----CTCA
GGCGGTGGGCGCCCGTCGAA--AGCTC-C-TT----CCA-ATC-C-GAC-TCT--TCACG
-TG-AA-GTCCGAG-CGA------TATC-G-AA--TAGTA---TAAAA--CTTTCAACAA
CGGATCTCTTGGTTCCGGCATCGATGAAGAACGCAGCGAAATGCGATAAGTAATGTGAAT
TGCAGAATTCAGTGAATCATCGAATCTTTGAACGCACATTGCGTCCCTCGGTATTCCGGG
GGGCATGCCTGTTCGAGCGTCATTGCATCCC--TCAAGCG---TA-GCTTGGTGTT-GGG
TCGT-CG---CCCCTGC------------GGGGTGT-GCCC--GAAAATCAGCGGCGG-T
CTGGCGCGA-CCTCGAGCG-TAGTAAAAATCT--------ATC-CCTCGC-TCC-GAAGG
CT-CGCGGCG-GGCTT--GCCCC-A-CAAC----TCGACG--TTTCC-AA-TG-ATT-GA
CC-TCGGATCA-------------------------------------------------
---
>Lecanora_farinacea_JN943726
----------------TGCGGAAGGATCATTATCG-AGAG--AGGG-G-CGTCTCG-CTC
CC-GGGG----------G-TTTCGG--CCCCCAACTCTTC-ACCCGG-TGT-CATC-T-T
-ACC---TTCGTTGCTTTGGCGAGCCTC-G-----------AG-G-CGTC----------
---------GT-CCTCGCGCCGG-----CCTA----G-C-----GTCCGCG-----CTCA
GGCGGTGGGTGCCCGTCGAA--AGCTC-C-TT----CCA-ATC-C-GAC-TCT--TCACG
-TG-AA-GTCCGAG-CGA------TATC-G-AA--TAGTA---TAAAA--CTTTCAACAA
CGGATCTCTTGGTTCCGGCATCGATGAAGAACGCAGCGAAATGCGATAAGTAATGTGAAT
TGCAGAATTCAGTGAATCATCGAATCTTTGAACGCACATTGCGCCCCTCGGTATTCCGGG
GGGCATGCCTGTTCGAGCGTCATTGCATCCC--TCAAGCG---TA-GCTTGGTGTT-GGG
TCGT-CG---CCCCTGC------------GGGGTGT-GCCC--GAAAATCAGCGGCGG-T
CTGGCGCGA-CCTCGAGCG-TAGTAAAAATCT--------GTC-CCTCGC-TCC-GAAGG
CT-CGTGGCG-GGCTT--GCCTC-A-CAAC----TCGACG--TTTCC-AA-TG-A-----
------------------------------------------------------------
---
>Lecanora_farinacea_AY541262
--------------------------------TCG-AGAG--AGGG-G-CGTCTCG-CTC
CC-GGGG----------G-TTTCGG--CCCCTAACTCTTC-ACCCGG-TGT-CATT-T-T
-ACC---TTCGTTGCTTTGGCGAGCCTC-G-----------AG-G-CGTC----------
---------GT-CCTCGCGCCGG-----CCTG----G-C-----GTCCGCG-----CTCA
GGCGGTGGGTGCCCGTCGAA--AGCTT-C-TC----CCA-ACC-C-GAC-TCT--CTACG
-TG-AA-GTCCGAG-CGA------TATC-G-AA--TAGTA---TAAAA--CTTTCAACAA
CGGATCTCTTGGTTCCGGCATCGATGAAGAACGCAGCGAAATGCGATAAGTAATGTGAAT
TGCAGAATTCAGTGAATCATCGAATCTTTGAACGCACATTGCGCTCCTCGGTATTCCGGG
GGGCATGCCTGTTCGAGCGTCATTGCATCCC--TCAAGCG---TA-GCTTGGTGTT-GGG
TCGT-CG--CCCCCTC-------------GGGGTGT-GCTC--GAAAATCAGCGGCGG-T
CTGGCGCGA-CCTCGAGCG-TAGTAAAAAT----------GTC-CCTCGC-TCC-GAAGG
CT-CGCGGCG-GGCTT--GCCCC-A-ATGC----TCGACG--TTTCC-AA-TG-ATT-GA
CC-TCGGATCAGGTAGGGATACCCGCTGAACTTAAGCATATCAATAAGC-----------
---
>Lecanora_farinacea_AY541261
--------------------------------TCG-AGAG--AGGG-G-CGTCTTG-CTC
CC-GGGG----------G-TTTCGG--CCCCTAACTCTTC-ACCCGG-TGT-CATC-T-T
-ACC---TTCGTTGCTTTGGCGAGCCTC-G-----------AG-G-CGTC----------
---------GT-CCTCGCGCTGG-----CCTG----G-C-----GTCCGCG-----CTCA
GGCGGTGGGTGCCCGTCGAA--AGCTC-C-TC----CCA-ACC-C-GAC-TCT--CCACG
-TG-AA-GTCCGAG-CGA------TATC-G-AA--TAGTG---TAAAA--CTTTCAACAA
CGGATCTCTTGGTTCCGGCATCGATGAAGAACGCAGCGAAATGCGATAAGTAATGTGAAT
TGCAGAATTCAGTGAATCATCGAATCTTTGAACGCACATTGCGCTCCTCGGTATTCCGGG
GGGCATGCCTGTTCGAGCGTCATTGCATCCC--TCAAGCG---TA-GCTTGGTGTT-GGG
TCGT-CG--CCCCCTC-------------GGGGTGT-GCCC--GAAAATCAGCGGCGG-T
CTGGCGCGA-CCTCGAGCG-TAGTAAAAAT----------GCC-CCTCGC-TCC-GAAGG
CT-CGCGGCG-GGCTT--GCCCC-A-ATGC----TCGACG--TTTCC-AA-TG-ATT-GA
CC-TCGGATCAGGTAGGGATACCCGCTGAACTTAAGCATATCAATA--------------
---
>Lecanora_flavopallida_JN943724
-----------------------------------------------------TCG-CTC
CC-GGGG----------G-TTTCGG--CCCCTAACTCTTC-ACCCGG-TGT-CATC-T-T
-ACC---TTCGTTGCTTTGGCGAGCCTC-G-----------AG-G-CGTC----------
---------GT-CCTCGCGCCGG-----CCTG----G-C-----GTCCGCG-----CTCA
GGCGGTGGGTGCCCGTCGAA--AGCTC-C-TC----CCA-ACC-C-GAC-TCT--CCACG
-TG-AA-GTCCGAG-CGA------TATC-G-AA--TAGTA---TAAAA--CTTTCAACAA
CGGATCTCTTGGTTCCGGCATCGATGAAGAACGCAGCGAAATGCGATAAGTAATGTGAAT
TGCAGAATTCAGTGAATCATCGAATCTTTGAACGCACATTGCGCCCCTCGGTATTCCGGG
GGGCATGCCTGTTCGAGCGTCATTGCATCCC--TCAAGCG---TA-GCTTGGTGTT-GGG
TCGT-CG--CCCCCTC-------------GGGGTGT-GCCC--GAAAATCAGCGGCGG-T
CTGGCGCGA-CCTCGAGCG-TAGTAAAAAT----------GTC-CCTCGC-TCT-GAAGG
CT-CGCGGCG-GGCTT--GCCCC-A-ATGC----TAGACG--TTTCC-AA-AG-A-----
------------------------------------------------------------
---
>Lecanora_flavopallida_JN943723
---------------------------------CG-AGAG--CGGG-G-CTTCTCG-CTC
CC-GGGG----------G-TTTCGG--CCCCTAACTCTTC-CCCCGA-TGT-CATC-T-T
-ACC---TTCGTTGCTTTGGCGCGCCTC-G-----------AG-G-CGTC----------
---------CT-CCTCGCCCCGG-----CCTG----G-C-----GTCCGCG-----CTCA
GGCGGTGGGTGCCCGTCGAA--AGCTC-C-TC----CCA-ACC-C-GAC-TCT--CCACG
-TG-AA-GTCCGAG-CGA------TATC-G-AA--TAGTA---TAAAA--CTTTCAACAA
CGGATCTCTTGGTTCCGGCATCGATGAAGAACGCAGCGAAATGCGATAAGTAATGTGAAT
TGCAGAATTCAGTGAATCATCGAATCTTTGAACGCACATTGCGCCCCTCGGTATTCCGGG
GGGCATGCCTGTTCGAGCGTCATTGCATCCC--TCAAGCG---TA-GCTTGGTGTT-GGG
TCGT-CG--CCCCCTC-------------GGGGTGT-GCCC--GAAAATCAGCGGCGG-T
CTGGCGCGA-CCTCGAGCG-TAGTAAAAAT----------GTC-CCTCGC-TCT-GAAGG
CT-CGCGG----------------------------------------------------
------------------------------------------------------------
---
>Lecanora_subimmersa_ISE42436
GTTCCGTAGGTGAACCTGCGGAAGGATCATTAACG-AGAG--AGGG-G-CCTCGAG-CTC
CC-GGGG----------GTCTTCGA--CCCCCAACTCTTT-GCCCCG-TGT-TTACACCT
-ACC---TCCGTTGCTTTGGCGAGCCTT-G-----------GG-G-GAC-----------
---------TCAACCCATGCGTC-----CCCG--CGG-------CTTTTTGGC---CGGG
GTCGGCGAGCGCCCGCCAGA--GGTCT-T-TT----GAA-ACT-CTTGT-TAT--CCC-G
-TG-GC-GTCCGAGTTAA------ATAC-G-AA--CAGC---ACAAAA--CTTTCAACAA
CGGATCTCTTGGTTCTGGCATCGATGAAGAACGCAGCGAAATGCGATAAGTAATGTGAAT
TGCAGAATTCAGTGAATCATCGAATCTTTGAACGCACATTGCGCCCCTTGGTATTCCGGG
GGGCATGCCTGTTCGAGCGTCATTACAGCCC--TCAAGCG---TA-GCTTGGTCTT-GGG
TCTTTCG----CCGGCTT-----------CGGGCGG-ACCC--GAAAGTCAGTGGCGG-T
CCGGTGGGA-CTCGGGGCG-AAGTAAAGTT----------TTC-CCCCGC-TCC-GAGG-
TC-CCCGTCGCGCCC---CGCCA-GAGGCC--C--TTACGT-CTTCC-AG-TC-ATT-GA
CC-TCGGATCGGGTAGGGACACCCGCTGAACTTAAGCATATCAATAAGCGGAGGAAAAGA
AAC
>Lecanora_subimmergens_AA81795
TTTCCGTAGGTGAACCTGCGGAAGGATCATTAATG-AGAG--AGGG-GTC-TCGCG-CCC
CC-GGGG----------G-CTTCGG--CACCCAACTCTTC-ACCCTC-TGT-CTAC-G-C
-GTC---CCTGTTGCTTTGGCGGGTCTTGG-----------GG-G-GCA-----------
---------GCCCCCCATCCCGA-----CCTC--GCG----CC-CGCGAGG-C---TCGA
GTCGGGCCGTGTCCGCCAGA--GGTCC-T-AG----TT--ACTTC-TGT-CCT--AAC-A
-TG-TC-GTCTGAGTTAC------ACTC-GTAA--TCGTG---AAAAA--CTTTCAACAA
CGGATCTCTTGGTTCTGGCATCGATGAAGAACGCAGCGAAATGCGATAAGTAATGTGAAT
TGCAGAATTCAGTGAATCATCGAATCTTTGAACGCACATTGCGCCCCTCGGTATTCCGGG
GGGCATGCCTGTTCGAGCGTCATTGTACCTC--TCAAGCC---CA-GCTTGGTGTCTGAG
TCCC-CG---CTTCGCCT-----------GTAGCGG-GCTT--AAAAGTTAGTGGTCG-T
CCGGCGAGA-CTTTGAGCG-CAGTAG-ATA----------ATC-CCCCGC-TCT-GAAAG
GCCTTCGCGTCGGTC---CACCA-GAAAC--TC--GTGCTA-TTTCC-AA-TG-ATT-GA
CC-TCGGATCAGGTAGGGATACCCGCTGAACTTAAGCATATCAATAAGCGGAGGAAAAGA
AAC
>Lecanora_subimmergens_ISE52192
TTTCCGTAGGTGAACCTGCGGAAGGATCATTAATG-AGAG--AGGG-GTCCTCGCG-CCC
C--GGGGC---------G-CTTCGG--CGCCCAACTCTTC-ACCCTC-TGT-CTAC-G-T
-GTC---CCTGTTGCTTTGGCGGGTCTT-G-----------GG-G-GCA-----------
---------ACCCCTTATCCCGA-----CCTT--GCG----CC-CGCGAGG-C---TCGA
GTCGGTTCGTGTCCGCCAGA--GGTCC-T-AA----TT--CCTTC-TGT-TAT--AAC-G
-TG-TC-GTCCGAG-TAC------ACTC-GTAA--TCGT----GAAAA--CTTTCAACAA
CGGATCTCTTGGTTCTGGCATCGATGAAGAACGCAGCGAAATGCGATAAGTAATGTGAAT
TGCAGAATTCAGTGAATCATCGAATCTTTGAACGCACATTGCGCCCCTCGGTATTCCGGG
GGGCATGCCTGTTCGAGCGTCATTGTACCTC--TCAAGCC---CA-GCTTGGTATATGAG
TCCC-CG---CTTCGCCT-----------CTAGCGG-GCTT--AAAAGTTAGTGGTCG-T
CCGGCGAGA-CTTTGAGCG-CAGTAG-ATA----------ATC-CCCCGC-TCC-GAAAG
AC-CTCGAGTCGGTC---CACCA-AAAAC--TC--GTTCTA-TTTCC-AA-TG-ATT-GA
CC-TCGGATCAGGTAGGGATACCCGCTGAACTTAAGCATATCAATAAGCGGAGGAAAAGA
AAC
>Lecanora_subimmergens_CGMS80742
TTTCCGTAGGTGAACCTGCGGAAGGATCATTACCG-AGAG--AGGG-GTCCTCGCG-CCC
C--GGGGC---------G-CTTCGG--CGCCCAACTCTTC-ACCCTC-TGT-CTAC-G-T
-GTC---CCTGTTGCTTTGGCGGGTCTT-G-----------GG-G-GCA-----------
---------ACCCCTTATCCCGA-----CCTT--GCG----CC-CGCGAGG-C---TCGA
CTCGGTTCGTGTCCGCCAGA--GGTCC-T-AA----TT--CCTTC-TGT-TAT--AAC-G
-TG-AC-GTCCGAG-TAC------ACTC-GTAA--TCGT----AAAAA--CTTTCAACAA
CGGATCTCTTGGTTCTGGCATCGATGAAGAACGCAGCGAAATGCGATAAGTAATGTGAAT
TGCAGAATTCAGTGAATCATCGAAATTTTGAACGCACATTGCGCCCCTCGGTATTCCGGG
GGGCATGCCTGTTCGAGCGTCATTGTACCTC--TCAAGCC---CA-GCTTGGTATATGAG
TCCC-CG---CTTCGCCT-----------CTAGCGG-GCTT--AAAAGTTAGTGGTCG-T
CCGGCGAGA-CTTTGAGCG-CAGTAG-ATA----------ATC-CCCCGC-TCC-GAAAG
AC-CTCGAGTCGGTC---CACCA-A-AACG-TC--GTTCTA-TTTTC-AA-TG-ATT-GA
CC-TCGGATCAGGTAGGGATACCCGCTGACCTTAAGCATATC------------------
---
>Lecanora_subimmergens_ISE55019
TTTCCGTAGGTGAACCTGCGGAAGGATCATTAATG-AGAG--AGGG-GT-CTCGCG-CCC
C--CGGGG---------G-CTTCGG--CACCCAACTCTTC-ACCCTC-TGT-CTAC-G-T
-GTC---CCTGTTGCTTTGGCGGGTCTT-G-----------GG-G-GCA-----------
---------GCCCCTCATCCCGA-----CCTC--GCG----CC-CGCGAGG-C---CCGA
GTCGGTTCGTGTCCGCCGGA--GGTCT-T-AA----TT--ACTTC-TGT-TAT--AAC-G
-TG-TC-GTCTGAG-TAC------ACTCTGTAA--TCGT---GAAAAA--CTTTCAACAA
CGGATCTCTTGGTTCTGGCATCGATGAAGAACGCAGCGAAATGCGATAAGTAATGTGAAT
TGCAGAATTCAGTGAATCATCGAATCTTTGAACGCACATTGCGCCCCTCGGTATTCCGGG
GGGCATGCCTGTTCGAGCGTCATTGTACCTC--TCAAGCC---CA-GCTTGGTATATGAG
TCCC-CG---CTTCGCCT-----------CTAGCGG-GCTT--AAAAGTTAGTGGTCG-C
CCGGCGAGA-CTTTGAGCG-CAGTAG-ATA----------ATC-CCCCGC-TCC-GAAAG
AC-CTCGTGTCGGTC---CACCA-GAAAC--TC--ATTCTA-TTTCC-AA-TG-ATT-GA
CC-TCGGATCAGGTAGGGATACCCGCTGAACTTAAGCATATC------------------
---
>Lecanora_tropica_JN943721
---------------------------CATTACCG-AGAG--AGGG-G-CTTCGCG-CTT
CT-GGGG----------G-TTTCGG--CACCCAACTCTTC-ACCCTC-TGT-CTAC-G-T
-GTC---TCTGTTGCTTTGGCGAGTCTT-G-----------AG-G-GGC--ATACG----
----------CCCCGCAT--CGA-----CCAC--GCG----GC-CGCAAGG-C---CCGA
GTCGGTGAGAGCCCGCCAGA--GGTCC-A-AA----TTA-TCT-C-TGT-TCT--ACC-G
-TG-TC-GTCCGAG-TAC------ACTC-GTAA--TAGTG--GAAAAA--CTTTCAACAA
CGGATCTCTTGGTTCTGGCATCGATGAAGAACGCAGCGAAATGCGATAAGTAATGTGAAT
TGCAGAATTCAGTGAATCATCGAATCTTTGAACGCACATTGCGCCCCTTGGTATTCCGGG
GGGCATGCCTGTTCGAGCGTCATTGCACCCC--TCAAGCA---CA-GCTTGGTATATGAG
CCCC-CG---CTTCCCCC-----------CTAGCGG-GCTC--GAAAGTTAGTGGTCG-C
CCGGCGAGA-CTTCGAGCG-TAGTAG-ACA----------ATC-CCCCGC-TCT-GAAAC
GT-CTCGTGTCGGTC---CATCA-G-AAGC-CA--AATCTG-TTTTC-AA-TG-ATT-GA
CC-TCGGATCAG-TA---------------------------------------------
---
>Lecanora_tropica_JN943718
----------------TGCGGAAGGATCATTACTG-AGAG--GGGG-G-CTTCGCG-CTT
CT-GGGG----------G-TTTCGG--CACCCAACTCTTC-ACCCTC-TGT-CTAC-G-T
-GTC---TCTGTTGCTTTGGCGGGTCTT-G-----------AG-G-GGC--ATACG----
----------CCCCGCAT--CGA-----CCAC--GCG----GC-CGCAAGG-C---TCGA
GTCGGTGAGAGCCCGCCAGA--GGTTC-A-AA----TTA-TTT-C-TGT-TCT--ACC-G
-TG-TC-GTCCGAG-TAC------ACTC-ATAA--TAGTG--AAAAAA--CTTTCAACAA
CGGATCTCTTGGTTCTGGCATCGATGAAGAACGCAGCGAAATGCGATAAGTAATGTGAAT
TGCAGAATTCAGTGAATCATCGAATCTTTGAACGCACATTGCGCCCCTTGGTATTCCGGG
GGGCATGCCTGTTCGAGCGTCATTGCACCCC--TCAAGCA---CA-GCTTGGTATATGAG
CCCC-CG---CTTCCCCC-----------CTAGCGG-GCTC--GAAAGTTAGTGATCG-T
CCGGCGAGA-CTTCAAGCG-TAGTAG-ACA----------ATC-CCCCGC-TCT-GAAGG
-T-CTCGTGTCGGTC---CATCA-G-AAGC-CA--AATCTG-TTTTC-AA-TG-ATT-GA
CC-TCGGCTCA-------------------------------------------------
---
>Lecanora_tropica_JN943720
--------------CCTGCGGAAGGATCATTACTG-AGAG--GGGG-G-CTTCGCG-CTT
CT-GGGG----------G-TTTCGG--CACCCAACTCTTC-ACCCTC-TGT-CTAC-G-T
-GTC---TCTGTTGCTTTGGCGGGTCTT-G-----------AG-G-GGC--ATACG----
----------CCCCGCAT--CGA-----CCAC--GCG----GC-CGCAAGG-C---TCGA
GTCGGTGAGAGCCCGCCAGA--GGTTC-A-AA----TTA-TTT-C-TGT-TCT--ACC-G
-TG-TC-GTCCGAG-TAC------ACTC-ATAA--TAGTG--AAAAAA--CTTTCAACAA
CGGATCTCTTGGTTCTGGCATCGATGAAGAACGCAGCGAAATGCGATAAGTAATGTGAAT
TGCAGAATTCAGTGAATCATCGAATCTTTGAACGCACATTGCGCCCCTTGGTATTCCGGG
GGGCATGCCTGTTCGAGCGTCATTGCACCCC--TCAAGCA---CA-GCTTGGTATATGAG
CCCC-CG---CTTCCCCC-----------CTAGCGG-GCTC--GAAAGTTAGTGATCG-T
CCGGCGAGA-CTTCAAGCG-TAGTAG-ACA----------ATC-CCCCGC-TCT-GAAGG
-T-CTCGTGTCGGTC---CATCA-G-AAGC-CA--AATCTG-TTTTC-AA-TG-ATT-GA
CC-TCGGCTCAG------------------------------------------------
---
>Lecanora_aff-ecoronata_ISE40533b
-TTCCGTAGGTGAACCTGCGGAAGGATCATTAACG-AGAG--AGGG-G-CTTCTCGCCTC
CC-GGGG----------A-TCTCAAGATCCCCAACTCTTC-ACCCGC-TGT-CTAC-G-T
-ATG---TTTGTTGCTTTGGCGGGTCCC-G-----------AG-----------------
----GCAAA---TCCCATGGCGG-----CCAG--GCG----GC-CGGGCGGCC--GCGGA
GCTCGGGGATGCCCGCCGGA--GGGTT-A-C-----ACT-CTT-CCTGC-TCT--CCA-G
-CG-TC-GTCCGAG-TCG------GTTC-GTAA--CGGT---GGAAAA--CTTTCAACAA
CGGATCTCTTGGTTCCGGCATCGATGAAGAACGCAGCGAAATGCGATAAGTAATGTGAAT
TGCAGAATTCAGTGAATCATCGAATCTTTGAACGCACATTGCGCCCTTCGGTATTCCGGG
GGGCATACCTGTTCGAGCGTCATTGCATCTC--TCAAGCG---CG-GCTTGGTTCGTGAG
TCCT-CG---CCTCGTTC-----------GCGGCGGGGCTC--GAAAGTCAGTGGTCG-T
TCGGCGAGA-CTTTGGGCG-CAGTAAAACG----------TTC-CTTCGC-TCT-GAAAG
TC-CTCGTTCAAGCG---CTTCA-A-AACC-----CTGGAG-CCTTC-AA-TG-ATT-GA
CC-TCGGATCAGGTAGGGTTACCCGCTGAACTTAAGCATATCAATAAGCGGAGGAAAAGA
AAC
>Lecanora_ecoronata_OL604049
------------------------------------------------------------
--------------------------ATCCCCAACTCTTC-ACCCGC-TGT-CTAC-G-T
-ATG---TTTGTTGCTTTGGCGGGTCCC-G-----------AG-----------------
----GCAAA---TCCCATGGCGG-----CCAG--GCG-------GC------C--GCGGA
GCTCGGGGATGCCCGCCGGA--GGGTT-A-C-----ACT-CTT-CCTGC-TCT--CCA-G
-CG-TC-GTCCGAG-TCG------GTTC-GTAA--CGGT---GGAAAA--CTTTCAACAA
CGGATCTCTTGGTTCCGGCATCGATGAAGGACGCAGCGAAATGCGATAAGTAATGTGAAT
TGCAGAATTCAGTGAATCATCGAATCTTTGAACGCACATTGCGCCCTTCGGTATTCCGGG
GGGCATACCTGTTCGAGCGTCATTGCATCTC--TCAAGCG---CG-GCTTGGTTCGTGAG
TCCT-CG---CCTCGTTC-----------GCGGCGGGGCTC--GAAAGTCAGTGGTCG-T
TCGGCGAGA-CTTTGGGCG-CAGTAAAACG----------TTC-CTTCGC-TCT-GAAAG
TC-CTCGTTCGAGCG---CTTCA-A-AACC-----CTGGAG-CCTTC-AA-T--------
------------------------------------------------------------
---
>Lecanora_ecoronata_OL603982
--------------------------TCATTAACG-AGAG--AGGG-G-CTTCTCGCCTC
CC-GGGG----------A-TCTCAAGATCCCCAACTCTTC-ACCCGC-TGT-CTAC-G-T
-ATG---TTTGTTGCTTTGGCGGGTCCC-G-----------AG-----------------
----GCAAA---TCCCATGGCGG-----CCAG--GCG-------GC------C--GCGGA
GCTCGGGGATGCCCGCCGGA--GGGTT-A-C-----ACT-CTT-CCTGC-TCT--CCA-G
-CG-TC-GTCCGAG-TCG------GTTC-GTAA--CGGT---GGAAAA--CTTTCAACAA
CGGATCTCTTGGTTCCGGCATCGATGAAGAACGCAGCGAAATGCGATAAGTAATGTGAAT
TGCAGAATTCAGTGAATCATCGAATCTTTGAACGCACATTGCGCCCTTCGGTATTCCGGG
GGGCATACCTGTTCGAGCGTCATTGCATCTC--TCAAGCG---CG-GCTTGGTTCGTGAG
TCCT-CG---CCTCGTTC-----------GCGGCGGGGCTC--GAAAGTCAGTGGTCG-T
TCGGCGAGA-CTTTGGGCG-CAGTAAAACG----------TTC-CTTCGC-TCT-GAAAG
TC-CTCGTTCGAGCG---CTTCA-A-AACC-----CTGGAG-CCTTC-AA-T--------
------------------------------------------------------------
---
>Lecanora_ecoronata_OL603981
------------------------------------------------------------
--------------------------------------TC-ACCCGC-TGT-CTAC-G-T
-ATG---TTTGTTGCTTTGGCGGGTCCC-G-----------AG-----------------
----GCAAA---TCCCATGGCGG-----CCAG--GCG-------GC------C--GCGGA
GCTCGGGGATGCCCGCCGGA--GGGTT-A-C-----ACT-CTT-CCTGC-TCT--CCA-G
-CG-TC-GTCCGAG-TCG------GTTC-GTAA--CGGT---GGAAAA--CTTTCAACAA
CGGATCTCTTGGTTCCGGCATCGATGAAGAACGCAGCGAAATGCGATAAGTAATGTGAAT
TGCAGAATTCAGTGAATCATCGAATCTTTGAACGCACATTGCGCCCTTCGGTATTCCGGG
GGGCATACCTGTTCGAGCGTCATTGCATCTC--TCAAGCG---CG-GCTTGGTTCGTGAG
TCCT-CG---CCTCGTTC-----------GCGGCGGGGCTC--GAAAGTCAGTGGTCG-T
TCGGCGAGA-CTTTGGGCG-CAGTAAAACG----------TTC-CTTCGC-TCT-GAAAG
TC-CTCGTTCGAGCG---CTTCA-A-AACC-----CTGGAG-CCTTC-AA-T--------
------------------------------------------------------------
---
>Lecanora_ecoronata_OL603986
------------------------------------------------------------
--------------------------------AACTCTTC-ACCCGC-TGT-CTAC-G-T
-ATG---TTTGTTGCTTTGGCGGGTCCC-G-----------AG-----------------
----GCAAA---TCCCATGGCGG-----CCAG--GCG-------GC------C--GCGGA
GCTCGGGGATGCCCGCCGGA--GGGTT-A-C-----ACT-CTT-CCTGC-TCT--CCA-G
-CG-TC-GTCCGAG-TCG------GTTC-GTAA--CGGT---GGAAAA--CTTTCAACAA
CGGATCTCTTGGTTCCGGCATCGATGAAGAACGCAGCGAAATGCGATAAGTAATGTGAAT
TGCAGAATTCAGTGAATCATCGAATCTTTGAACGCACATTGCGCCCTTCGGTATTCCGGG
GGGCATACCTGTTCGAGCGTCATTGCATCTC--TCAAGCG---CG-GCTTGGTTCGTGAG
TCCT-CG---CCTCGTTC-----------GCGGCGAGGCTC--GAAAGTCAGTGGTCG-T
TCGGCGAGA-CTTTGGGCG-CAGTAAAACG----------TTC-CTTCGC-TCT-GAAAG
TCTCTCGTTCGAGCG---CTTCA-A-AACC-----CTGGAG-CCTTC-AA-T--------
------------------------------------------------------------
---
>Lecanora_ecoronata_OL603983
------------------------------------------------------------
-------------------------------------TTC-ACCCGC-TGT-CTAC-G-T
-ATG---TTTGTTGCTTTGGCGGGT-CC-G-----------AG-----------------
----GCAAA---TCCCATGGCGG-----CCAG--GCG-------GC------C--GTGGA
GCTCGGGGATGCCCGCCGGA--GGGTT-A-C-----ACT-CTT-CCTGC-TCT--CCA-G
-CG-TC-GTCCGAG-TCG------GTTC-GTAA--CGGT---GGAAAA--CTTTCAACAA
CGGATCTCTTGGTTCCGGCATCGATGAAGAACGCAGCGAAATGCGATAAGTAATGTGAAT
TGCAGAATTCAGTGAATCATCGAATCTTTGAACGCACATTGCGCCCTTCGGTATTCCGGG
GGGCATACCTGTTCGAGCGTCATTGCATCTC--TCAAGCG---CG-GCTTGGTCCGTGAG
TCCT-CG---CCTCGTTC-----------GCGGCGGGGCTC--GAAAGTCAGTGGTCG-T
TCGGCGAGA-CTTTGGGCG-CAGTAAAACG----------TTC-CTTCGC-TCT-GAAAG
TC-CTCGTTCGAGCG---CTTCA-A-AACC-----CTGGAG-CCTTC-AA-T--------
------------------------------------------------------------
---
>Lecanora_ecoronata_OL604010
-------AGGTG-ACCTGCGGA-GGATCATTACCG-AGAG--AGGG-G-CTTCTCGCCTC
CC-GGGG----------A-TCTCAAGATCCCCAACTCTTC-ACCCGC-TGT-CTAC-G-T
-ATG---TTTGTTGCTTTGGCGGGTCCC-G-----------AG-----------------
----GCAAA---TCCCATGGCGG-----CCAG--GCG-------GC------C--GCGGA
GCTCGGGGATGCCCGCCGGA--GGGTT-A-C-----ACT-CTT-CCTGC--TT--CCA-G
-CG-TC-GTCCGAG-TCG------GTTC-GTAA--CGGT---GGAAAA--CTTTCAACAA
CGGATCTCTTGGTTCCGGCATCGATGAAGAACGCAGCGAAATGCGATAAGTAATGTGAAT
TGCAGAATTCAGTGAATCATCGAATCTTTGAACGCACATTGCGCCCTTCGGTATTCCGGG
GGGCATACCTGTTCGAGCGTCATTGCATCTC--TCAAGCG---CG-GCTTGGTTCGTGAG
TCCT-CG---CCTCGTTC-----------GCGGCGGGGCTC--GAAAGTCAGTGGTCG-T
TCGGCGAGA-CTTTGGGCG-CAGTAAAACG----------TTC-CTTCGC-TCT-GAAAG
TC-CTCGTTCGAGCG---CTTCA-A-AACC-----CTGGAG-CCTTC-AA-T--------
------------------------------------------------------------
---
>Lecanora_ecoronata_OL604053
------------------------------------------------------------
------------------------------------------CCCGC-TGT-CTAC-G-T
-ATG---TTTGTTGCTTTGGCGGGTCCC-G-----------AG-----------------
----GCAAA---TCCCATGGCGG-----CCAG--GCG-------GC------C--GCGGA
GCTCGGGGATGCCCGCCGGA--GGGTT-A-C-----ACT-CTTTCCTGC-TCT--CCA-G
-CG-TC-GTCCGAG-TCG------G-TC-GTAA--CGGT---GGAAAA--CTTTCAACAA
CGGATCT-TTGGTTCCGGCATCGATGAAGAACGCAGCGAAATGCGATAAGTAATGTGAAT
TGCAGAATTCAGTGAATCATCGAATCTTTGAACGCACATTGCGCCCTTCGGTATTCCGGG
GGGCATACCTGTTCGAGCGTCATTGCATCTC--TCAAGCG---CG-GCTTGGTTCGTGAG
TCCT-CG---CCTCGTTC-----------GCGGCGGGGCTC--GAAAGTCAGTGGTCG-T
TCGGCGAGA-CTTTGGGCG-CAGTAAAACG----------TTC-CTTCGC-TCT-GAAAG
TC-CTCGTTCGAGCG---CTTCA-A-AACC-----CTGGAG-CCTTC-AA-T--------
------------------------------------------------------------
---
>Lecanora_aff-vainioi_JN943716
------------------------------------------------------------
-------------------------------------------CCTC-TGT-CTAC-C-T
-ACC---TCTGTTGCTTTGGGGGGCCCC-G-----------GG-G-TTC--G--------
------------CCCCGCGCCGG-----TCTC--GAGCGAAACAGCGCCCG-T---TGGA
AGGAGCGACCGGCCGCCAGA--AAGCC-C-TTAG--CAA-ACT-CCGCATGAA--GCG-A
-TA-AC-GTCCGAGGCGA-GAT-TGTAC-AGAA--TTGTG-AAAAAAAAACTTTCAACAA
CGGATCTCTTGGTTCTGGCATCGATGAAGAACGCAGCGAAATGCGATAAGTAATGTGAAT
TGCAGAATTCAGTGAATCATCGAATCTTTGAACGCACATTGCGCCCCTTGGTATTCCGGG
GGGCATGCCTGTTCGAGCGTCATTGCACCCC--TCAAGCG---TA-GCTTGGTATT-GGG
TCGTTCG----CCCCC-------------GGGGCGT-GCCC--GAAAGCGAGTGGCGG-T
CCCGCGCGA-CTTCGAGCG-TAGTA-AACAA---------CCT-TCCCGC-TC-------
------------------------------------------------------------
------------------------------------------------------------
---
>Lecanora_aff-vainioi_JN943717
------------------------------------------------------------
----------------------------------CTCTTC-ACCCTC-TGT-CTAC-C-T
-ACC---TCTGTTGCTTTGGGGGGCCCC-G-----------GG-G-TTC--G--------
------------CCCCGCGCCGG-----TCTC--GAGCGAAACAGCGCCCG-T---TGGA
AGGAGCGACCGGCCGCCAGA--AAGCC-C-TTAG--CAA-ACT-CCGCATGAA--GCG-A
-TA-AC-GTCCGAGGCGA-GAT-TGTAC-AGAA--TTGTG-AAAAAAAAACTTTCAACAA
CGGATCTCTTGGTTCTGGCATCGATGAAGAACGCAGCGAAATGCGATAAGTAATGTGAAT
TGCAGAATTCAGTGAATCATCGAATCTTTGAACGCACATTGCGCCCCTTGGTATTCCGGG
GGGCATGCCTGTTCGAGCGTCATTGCACCCC--TCAAGCG---TA-GCTTGGTATT-GGG
TCGTTCG----CCCCC-------------GGGGCGT-GCCC--GAAAGCGAGTGGCGG-T
CCCGCGCGA-CTTCGAGCG-TAGTA-AACAA---------CCT-TCCCGC-TC-------
------------------------------------------------------------
------------------------------------------------------------
---
>Lecanora_vainioi_CGMS81566
-TTCCG-AGGTGAACCTGCGGAAGGATCATTACCG-AGAGA-AGGG-GGCCGCGCGCGCG
CC-----------------CC-C----CCCCCGGCTCTTC-ACCCTG-TGC-CTAC-C-T
-TCC---TTCGTTGCTTTGGCGCGCCCC-G-----------AA-G-TTC--G--------
------------CCCCGCGCGGG-----CCTC--GAGCG-GGCCACGCCCG-C---TGGG
GSGTGCGAGCGGCCGCCAGT--AAGCC-C-CGAG--CAA-ACG-C-GTATAAATCACG-A
-TG-AC-GTCCGAG-CGAGGTT-TGTAC-GAAA--TAGCG---AAAAA--CTTTCAACAA
CGGATCTCTTGGTTCTGGCATCGATGAAGAACGCAGCGAAATGCGATAAGTAATGTGAAT
TGCAGAATTCAGTGAATCATCGAATCTTTGAACGCACATTGCGCCCCTTGGTATTCCGAG
GGGCATGCCTGTTCGAGCGTCATTGCACCCC--TCAAGCC---CG-GCTTGGKGTT-GGG
CCCTTCG---CCCCT--------------GGGGCGT-GCCC--GAAAGCGAGTGGCGG-C
CCCCCGCGACCTTCGAGCG-TAGTA-AGCAA---------CC--TCCCGC-TCT-GAGGG
TCTCGCGGCGCGGCC---GGCCG-G-AATC-G--ACGAA--GCTCT--GA-CG-ATT-GA
CC-TCGGATCAGGCAGGGATACCCGCTGAACTTAAGCATATCAATAAGCGGAGG------
---
>Lecanora_vainioi_ISE42425
-TTCCGTAGGTGAACCTGCGGAAGGATCATTACCG-AGAGG-AGGG-GGCCCCGCG----
--------------------C-C----CCCCCGGCTCTTC-ACCCTG-TGC-CTACTT-T
-TCC---TTCGTTGCTTTGGCGCGTCCC-GGGACGAAAAAGAA-G-TTC--G--------
------------CCCCGCGCGGG-----CCTC--GAGCG-GGCCACGCCCG-C---TGGG
GCGTGCGAGCGGCCGCCAGT--AAGCC-C-CGAG--CAA-ACG-C-GTATGAATAACG-A
TTG-AC-GTCCGAG-CGA-GTT-TGTAC-GAAA--TAGCG---AAAAA--CTTTCAACAA
CGGATCTCTTGGTTCTGGCATCGATGAAGAACGCAGCGAAATGCGATAAGTAATGTGAAT
TGCAGAATTCAGTGAGTCATCGAATCTTTGAACGCACATTGCGCCCCTTGGTATTCCGGG
GGGCATGCCTGTTCGAGCGTCATTGCACCCC--TCAAGCC---CG-GCTTGGTATT-GGG
TCCTTCG---CCCCT--------------GGGGCGT-GCCC--GAAAGCGAGTGGCGG-C
CCCTCGCGACCTTCGAGCG-TAGTA-AGCAA---------CC--TCCCGC-TCT-GAGGG
TCTCGCGGCGCGGCC---GGCCG-G-AATC-G--ACGAA--GCTCT--GA-CGAATT-GA
CC-TCGGATCAGGCAGGGATACCCGCTGAACTTAAGCATATCAATAAGCGGAGGAAAAGA
AAC
>Lecanora_kalbiana_ISE53881
ATTCCGTAGGT-AA-CTGCGGAAGGATCATTACCG-AGAGG-AGAG-GGCCCCGCG----
----------------------C----CCCCCGGCTCTTC-ACCCCG-TGC-CTAT-C-T
-ACC---TTCGTTGCTTTGGCGTGCCCC-GGGACGAA----AA-G-TTC--G--------
------------CCCCGCGCGGG-----CCTC--GAGCG-GGCAGCGCCCG-C---TGGG
GCGTGCGAGCGGCCGCCAGC--AAGCC-C-CGAG--CAA-ACG-C-GTATGAAA-ACG-G
-TG-AC-GTCCGAG-CGA-GTT-TGTAC-GAAA--TAGCG---AAAAAA-CTTTCAACAA
CGGATCTCTTGGTTCTGGCATCGATGAAGAACGCAGCGAAATGCGATAAGTAATGTGAAT
TGCAGAATTCAGTGAATCATCGAATCTTTGAACGCACATTGCGCCCCTTGGTATTCCGGG
GGGCATGCCTGTTCGAGCGTCATTGCACCCC--TCAAGCC---TG-GCTTGGTATT-GGG
CCCTTCG---CCCCTG-------------GGGGCGT-GCCC--GAAAGCGAGTGGCGG-T
CCCCCGCGACCTTCGAGCG-TAGTA-AGCAA---------CC--TCCCGC-TCT-GAGGG
TCTCGCGGCGCGGCC---GGCCG-G-AATC-G--ACGAG--TCTCT--GA-CG-ATT-GA
CC-TCGGATCAGGCAGGGATACCCGCTGAACTTAAGCATATCAATAAGCG----------
---
>Lecanora_kalbiana_ISE42571
-TTCCGTAGGTGAACCTGCGGAAGGATCATTACCG-AGAGG-AGAG-GGCCCCGCG----
----------------------C----CCCCCGGCTCTTC-GCCCCG-TGC-CTAT-C-T
-ACC---TTCGTTGCTTTGGCGTGCCCC-GGGACGAA----AA-G-TTC--G--------
------------CCCCGCGCGGG-----CCTC--GAGCG-GGCAGCGCCCG-C---TGGG
GCGTGCGAGCGGCCGCCAGC--AAGCC-C-CGAG--CAA-ACG-C-GTATGAAA-ACG-G
-TG-AC-GTCCGAG-CGA-GTT-TGTAC-GAAA--TAGCG---AAAAAA-CTTTCAACAA
CGGATCTCTTGGTTCTGGCATCGATGAAGAACGCAGCGAAATGCGATAAGTAATGTGAAT
TGCAGAATTCAGTGAATCATCGAATCTTTGAACGCACATTGCGCCCCTTGGTATTCCGGG
GGGCATGCCTGTTCGAGCGTCATTGCACCCC--TCAAGCC---TG-GCTTGGTATT-GGG
CCCTTCG---CCCCTG-------------GGGGCGT-GCCC--GAAAGCGAGTGGCGG-T
CCCCCGCGACCTTCGAGCG-TAGTA-AGCAA---------CC--TCCCGC-TCT-GAGGG
TCTCGCGGCGCGGCC---GGCCG-G-AATC-G--ACGAG--TCTCT--GA-CG-ATT-GA
CC-TCGGATCAGGCAGGGATACCCGCTGAACTTAAGCATATCAATAAGCGGAGGAAAAGA
AAC
>Lecanora_kalbiana_ISE42592
-TTCCGTAGGTGAACCTGCGGAAGGATCATTACCG-AGAGG-AGAG-GGCCCCGCG----
----------------------C----CCCCCGGCTCTTC-GCCCCG-TGC-CTAT-C-T
-ACC---TTCGTTGCTTTGGCGTGCCCC-GGGACGAA----AA-G-TTC--G--------
------------CCCCGCGCGGG-----CCTC--GAGCG-GGCAGCGCCCG-C---TGGG
GCGTGCGAGCGGCCGCCAGC--AAGCC-C-CGAG--CAA-ACG-C-GTATGAAA-ACG-G
-TG-AC-GTCCGAG-CGA-GTT-TGTAC-GAAA--TAGCG---AAAAAA-CTTTCAACAA
CGGATCTCTTGGTTCTGGCATCGATGAAGAACGCAGCGAAATGCGATAAGTAATGTGAAT
TGCAGAATTCAGTGAATCATCGAATCTTTGAACGCACATTGCGCCCCTTGGTATTCCGGG
GGGCATGCCTGTTCGAGCGTCATTGCACCCC--TCAAGCC---TG-GCTTGGTATT-GGG
CCCTTCG---CCCCTG-------------GGGGCGT-GCCC--GAAAGCGAGTGGCGG-T
CCCCCGCGACCTTCGAGCG-TAGTA-AGCAA---------CC--TCCCGC-TCT-GAGGG
TCTCGCGGCGCGGCC---GGCCG-G-AATC-G--ACGAG--TCTCT--GA-CG-ATT-GA
CC-TCGGATCAGGCAGGGATACCCGCTGAACTTAAGCATATCAATAAGCGGAGGAAAAGA
AAC
>Lecanora_flavocaesia_ISE52389
TTTC-GTAGGTGAACCTGCGGAAGGATCATTAACG-AGAGA-AGGGGGGAGGCCCC-CCC
CC-GGGA------------CC------TCCCCAACTTTTC-ACCCTCCTGC-CCAT-C-T
-ATC---TGCGTTGCTTCGGCGGGCCTG-------------AG-----------------
------------------------------------------------------------
---------TGCCCGCCGAT--CGCCC-C-CT----GAA-ACC-C-GTC-GAT--TGA-G
GTG-AT-GTCCGAG-GGA-G----TAAC-GGAA--TGCGA-ATGAAAA--CTTTCAACAA
CGGATCTCTTGGTTCCGGCATCGATGAAGAACGCAGCGAAATGCGATAAGTAATGTGAAT
TGCAGAATTCAGTGAACCATCGAATCTTTGAACGCACATTGCGTCCCCCGGTATTCCGGG
GGGCACGCCTGTTCGAGCGTCATTGCACCCC--TCAAGCGCAACG-GCTTGGTGCT-GGG
CCCT-CG---CCCCCGCCC----------GGGGCGT-GCCC--GAAAATCATTGGGGG-T
CCGGCGTGA-CTTCGAGCG-TAGTAAAACCCCTCCCCCCCCCCTTCTCGC-TCT-GGAAG
CT-CGCGTTG-GATC---CGCCGTG-AAACGGCCCGGAC--GGCCTC-AA-CG-ATT-GA
CC-TCGGATCAGGTGGGGATACCCGCTGAACTTAAGCATATCAATAAGCG----------
---
>Lecanora_flavocaesia_ISE46521a
TTTCCGTAGGTGAACCTGCGGAAGGATCATTAACG-AGAGA-AGGGGGGAGGCCCC--CC
CC-GGGA------------CC------TCCCCAACTTTTC-ACCCTCCTGC-CCAT-C-T
-ATC---TTCGTTGCTTCGGCGGGCCTG-------------AG-----------------
------------------------------------------------------------
---------TGCCCGCCGAT--CGCCC-C-CT----GAA-ACC-C-GTC-GAT--TGA-G
GTG-AT-GTCCGAG-GGA-G----TAAC-GGAA--TGCGA-ATGAAAA--CTTTCAACAA
CGGATCTCTTGGTTCCGGCATCGATGAAGAACGCAGCGAAATGCGATAAGTAATGTGAAT
TGCAGAATTCAGTGAACCATCGAATCTTTGAACGCACATTGCGTCCCCCGGTATTCCGGG
GGGCACGCCTGTTCGAGCGTCATTGCACCCC--TCAAGCGCAACG-GCTTGGTGCT-GGG
CCCT-CG---CCCCCGCCC----------GGGGCGT-GCCC--GAAAATCATTGGGGG-T
CCGGCGTGA-CTTCGAGCGGTAGTAAAA------------CCCTTCTCGC-TCT-GGAAG
CT-CGCGTTG-GATC---CGCCGTG-AAACGGCCCGGAC--GGCCTC-AA-CG-ATT-GA
CC-TCGGATCAGGTGGGGATACCCGCTGAACTTAAGCATATCAATAAGCGGAGGAAAAGA
AAC
>Lecanora_aff-farinacea_ISE52068
TTTCCGTAGGTGAACCTGCGGAAGGATCATTACCG-AGAG--AGGG-G-CTTCGCG-TCT
CC-GGGG----------G-CCTCGG--CCCCCACCTCTT--CATCCG-TGC-CGAC-C-G
TACC----GTGTTGCTTTGGCGGGCCTC-G-----------AGGG-GGC--CTA------
------------TCGCTCCCCCG-----CGCT--CGTTC-CGC-GCTCGCG-----CGCG
ACGGGCGTGTGTCCGCCAGA--AGCCC-T-C----GCAA-ACT-C--TC-GTGT-TCGCG
GTG-AC-GTCCGAG-TGA------T--T-ACAA--TCGTG-ACTAAAA--CTTTCAACAA
CGGATCTCTTGGTTCTGGCATCGATGAAGAACGCAGCGAAATGCGATAAGTAATGTGAAT
TGCAGAATTTAGTGAATCATCGAATCTTTGAACGCACATTGCGCCCCTTGGTATTCCGAG
GGGCATACCTGTTCGAGCGTCATTGCACCCC--TCAAGCG---CC-GCTTGGTCAT-GGG
TGGT-CG----CCCCCC-------------GGGCGC-CCCC--GAAAGTCAGTGGCGG-T
CCGGCGAGG-CTTCGAGCG-TAGTAAAACACA--------TTGACCCCGC-TCT-GCGAG
TC-CCCGTCGTGGCC---GGCCA-G-GCCC---CTAGAC--GTTTTTCAA-TG-ATT-GA
CC-TCGGATCAGGTAGGGATACCCGCTGAACTTAAGCATATC------------------
---
>Lecanora_neomerrilii_ISE52231
TTTCCGTAGGTGAACCTGCGGAAGGATCATTACCG-AGAG--AGGG-G-CTTCGCGCCCC
CC-GGGG----------G-CCTCGG--TCCCCACCTCTT--CACCCG-TGC-CGAC-C-G
TACC----GTGTTGCTTTGGCGGGCCTC-G-----------GGGG-GGC--ATA------
------------TCACTCCCTCG-----CGCT--CGTTT-CGC-GCTCGCG-----CGCT
CCGGGCGTGTGCTCGCCAGA--AGCCC-T-C----GCAA-ACT-C--CC-GTGT-TCGCG
GTG-AC-GTCCGAG-TGA------TACG-AGAA--TCGTA-ACCAAAA--CTTTCAACAA
CGGATCTCTTGGTTCTGGCATCGATGAAGAACGCAGCGAAATGCGATAAGTAATGTGAAT
TGCAGAATTTAGTGAATCATCGAATCTTTGAACGCACATTGCGCCCCTTGGTATTCCGAG
GGGCATACCTGTTCGAGCGTCATTGCACCCC--TCAAGCG---CC-GCTTGGTCAT-GGG
TGGT-CG----CCCTCCC------------AGGCGC-CTCC--GAAAGTCAGTGGCGG-T
CCGGCGAGG-CTTCGAGCG-TAGTAAAACATC--------TTCAACCCGC-TCT-GCGAG
TC-CCCGCCGCGGCT---GGCCA-G-CCCC---GTAGAC--GTTTTCCAA-TG-ATT-GA
CC-TCGGATCAGGTAGGGATACCCGCTGAACTTAAGCATATC------------------
---
>Lecanora_neomerrilii_ISE52108
TTTCCGTAGGTGAACCTGCGGAAGGATCATTACCG-AGAG--AGGG-G-CTTCGCGCCCC
CC-GGGG----------G-CCTCGG--TCCCCACCTCTT--CACCCG-TGC-CGAC-C-G
TACC----GTGTTGCTTTGGCGGGCCTC-G-----------GGGG-GGC--ATA------
------------TCACTCCCTCG-----CGCT--CGTTT-CGC-GCTCGCG-----CGCT
CCGGGCGTGTGCTCGCCAGA--AGCCC-T-C----GCAA-ACT-C--CC-GTGT-TCGCG
GTG-AC-GTCCGAG-TGA------TACG-AGAA--TCGTA-ACCAAAA--CTTTCAACAA
CGGATCTCTTGGTTCTGGCATCGATGAAGAACGCAGCGAAATGCGATAAGTAATGTGAAT
TGCAGAATTTAGTGAATCATCGAATCTTTGAACGCACATTGCGCCCCTTGGTATTCCGAG
GGGCATACCTGTTCGAGCGTCATTGCACCCC--TCAAGCG---CC-GCTTGGTCAT-GGG
TGGT-CG----CCCTCCC------------AGGCGC-CTCC--GAAAGTCAGTGGCGG-T
CCGGCGAGG-CTTCGAGCG-TAGTAAAACATC--------TTCAACCCGC-TCT-GCGAG
TC-CCCGCCGCGGCT---GGCCA-G-CCCC---GTAGAC--GTTTTCCAA-TG-ATT-GA
CC-TCGGATCAGGTAGGGATACCCGCTGAACTTAAGCATATC------------------
---
>Lecanora_neomerrillii_ISE52228
TTTCCGTAGGTGAACCTGCGGAAGGATCATTACCG-AGAG--AGGG-G-CTTCGCGCCCC
CC-GGGG----------G-CCTCGG--TCCCCACCTCTT--CACCCG-TGC-CGAC-C-G
TACC----GTGTTGCTTTGGCGGGCCTC-G-----------GGGG-GGC--ATA------
------------TCACTCCCTCG-----CGCT--CGTTT-CGC-GCTCGCG-----CGCT
CCGGGCGTGTGCTCGCCAGA--AGCCC-T-C----GCAA-ACT-C--CC-GTGT-TCGCG
GTG-AC-GTCCGAG-TGA------TACG-AGAA--TCGTA-ACCAAAA--CTTTCAACAA
CGGATCTCTTGGTTCTGGCATCGATGAAGAACGCAGCGAAATGCGATAAGTAATGTGAAT
TGCAGAATTTAGTGAATCATCGAATCTTTGAACGCACATTGCGCCCCTTGGTATTCCGAG
GGGCATACCTGTTCGAGCGTCATTGCACCCC--TCAAGCG---CC-GCTTGGTCAT-GGG
TGGT-CG----CCCTCCC------------AGGCGC-CTCC--GAAAGTCAGTGGCGG-T
CCGGCGAGG-CTTCGAGCG-TAGTAAAACATC--------TTCAACCCGC-TCT-GCGAG
TC-CCCGCCGCGGCT---GGCCA-G-CCCC---GTAGAC--GTTTTCCAA-TG-ATT-GA
CC-TCGGATCAGGTAGGGATACCCGCTGAACTTAAGCATATCAATAAGCGGAGGAAAAGA
AAC
>Lecanora_neomerrillii_ISE52244
TTTCCGTAGGTGAACCTGCGGAAGGATCATTACCG-AGAG--AGGG-G-CTTCGCGCCCC
CC-GGGG----------G-CCTCGG--TCCCCACCTCTT--CACCCG-TGC-CGAC-C-G
TACC----GTGTTGCTTTGGCGGGCCTC-G-----------GGGG-GGC--ATA------
------------TCACTCCCTCG-----CGCT--CGTTT-CGC-GCTCGCG-----CGCT
CCGGGCGTGTGCTCGCCAGA--AGCCC-T-C----GCAA-ACT-C--CC-GTGT-TCGCG
GTG-AC-GTCCGAG-TGA------TACG-AGAA--TCGTA-ACCAAAA--CTTTCAACAA
CGGATCTCTTGGTTCTGGCATCGATGAAGAACGCAGCGAAATGCGATAAGTAATGTGAAT
TGCAGAATTTAGTGAATCATCGAATCTTTGAACGCACATTGCGCCCCTTGGTATTCCGAG
GGGCATACCTGTTCGAGCGTCATTGCACCCC--TCAAGCG---CC-GCTTGGTCAT-GGG
TGGT-CG----CCCTCCC------------AGGCGC-CTCC--GAAAGTCAGTGGCGG-T
CCGGCGAGG-CTTCGAGCG-TAGTAAAACATC--------TTCAACCCGC-TCT-GCGAG
TC-CCCGCCGCGGCT---GGCCA-G-CCCC---GTAGAC--GTTTTCCAA-TG-ATT-GA
CC-TCGGATCAGGTAGGGATACCCGCTGAACTTAAGCATATCAATAAGCGGAGGAAAAGA
AAC
>Lecanora_neomerrillii_ISE52387
TTTCCGTAGGTGAACCTGCGGAAGGATCATTACCG-AGAG--AGGG-G-CTTCGCGCCCC
CC-GGGG----------G-CCTCGG--TCCCCACCTCTT--CACCCG-TGC-CGAC-C-G
TACC----GTGTTGCTTTGGCGGGCCTC-G-----------GGGG-GGC--ATA------
------------TCACTCCCTCG-----CGCT--CGTTT-CGC-GCTCGCG-----CGCT
CCGGGCGTGTGCTCGCCAGA--AGCCC-T-C----GCAA-ACT-C--CC-GTGT-TCGCG
GTG-AC-GTCCGAG-TGA------TACG-AGAA--TCGTA-ACCAAAA--CTTTCAACAA
CGGATCTCTTGGTTCTGGCATCGATGAAGAACGCAGCGAAATGCGATAAGTAATGTGAAT
TGCAGAATTTAGTGAATCATCGAATCTTTGAACGCACATTGCGCCCCTTGGTATTCCGAG
GGGCATACCTGTTCGAGCGTCATTGCACCCC--TCAAGCG---CC-GCTTGGTCAT-GGG
TGGT-CG----CCCTCCC------------AGGCGC-CTCC--GAAAGTCAGTGGCGG-T
CCGGCGAGG-CTTCGAGCG-TAGTAAAACATC--------TTCAACCCGC-TCT-GCGAG
TC-CCCGCCGCGGCT---GGCCA-G-CCCC---GTAGAC--GTTTTCCAA-TG-ATT-GA
CC-TCGGATCAGGTAGGGATACCCGCTGAACTTAAGCATATCA-TA-GCGGAGGAA----
---
>Lecanora_neomerrilii_ISE52273
TTTCCGTAGGTGAACCTGCGGAAGGATCATTACCG-AGAG--AGGG-G-CTTCGCG-CCC
CC-GGGG----------G-CCTCGG--TCCCCACCTCTT--CACCCG-TGC-CGAT-C-G
TACC----GTGTTGCTTTGGCGGGCCTC-G-----------AGGG-GGC--ATA------
------------TCGCCCCCCCG-----CGCT--CGTCC-CGC-GCTCGCG-----CGCT
CCGGGCGTGTGCTCGCCAGA--AGCCC-T-C----GTAA-ACT-C--TC-GTGT-TCGCG
GTG-AC-GTCCGAG-TGA------TGTG-AGAA--TCGTA-ACCAAAA--CTTTCAACAA
CGGATCTCTTGGTTCTGGCATCGATGAAGAACGCAGCGAAATGCGATAAGTAATGTGAAT
TGCAGAATTTAGTGAATCATCGAATCTTTGAACGCACATTGCGCCCCTTGGTATTCCGAG
GGGCATACCTGTTCGAGCGTCATTGCACCCC--TCAAGCG---CC-GCTTGGTCAT-GGG
TGGT-CG----CCCTCTCT----------CGGGCGC-CCCC--GAAAGTCAGTGGCGG-T
CCGGCRAGG-CTTCGAGCG-TAGTAAAACATC--------GTGATCCCGC-TCT-GCGAG
TC-CCCGCCGCGGCC---GGCCA-G-CCCC---CTAGAC--GTTTTCCAA-TG-ATT-GA
CC-TCGGATCAGGTAGGGATACCCGCTGAACTTAAGCATATC------------------
---
>Lecanora_neomerrilii_ISE38149
TTTCCGTAGGTGAACCTGCGGAAGGATCATTACCG-AGAG--AGGG-G-CTTCGCG-CCC
CC-GGGG----------G-CCTCGG--CCCCCACCTCTT--CACCCG-TGC-CGAT-C-G
TACC----CTGTTGCTTTGGCGGGCCCC-G-----------AGGG-GGC--ATA------
------------TCGCCCCCCGG-----CGCT--CGTCC-CGC-GCTCGCG-----CGCT
CCGGGCGTGTGCCCGCCAGA--AGCCC-T-C----GTAA-ACT-C--TC-GTGT-TCACG
GTG-AC-GTCTGAG-TGA------TATG-AGAA--TCGTA-ACCAAAA--CTTTCAACAA
CGGATCTCTTGGTTCTGGCATCGATGAAGAACGCAGCGAAATGCGATAAGTAATGTGAAT
TGCAGAATTTAGTGAATCATCGAATCTTTGAACGCACATTGCGCCCCTTGGTATTCCGAG
GGGCATACCTGTTCGAGCGTCATTGCACCCT--TCAAGCG---CT-GCTTGGTCAT-GGG
TGGT-CG----CCCTCCCT----------CGGGCGC-CCCC--GAAAGTCAGTGGCGG-T
CCGGCGAGG-CTTCGAGCG-TAGTAAAACATC--------GTAATCCCGC-TCT-GCGAG
TC-TCCGCCGCGGCC---GGCTA-G-CCCC---CTAGAC--GTTTTCCAA-TG-ATT-GA
CC-TCGGATCAGGTAGGGATACCCGCTGAACTTAAGCATATC------------------
---
>Lecanora_neomerrilii_ISE38151
TTTCCGTAGGTGAACCTGCGGAAGGATCATTACCG-AGAG--AGGG-G-CTTCGCG-CCC
CC-GGGG----------G-CCTCGG--CCCCCACCTCTT--CACCCG-TGC-CGAT-C-G
TACC----CTGTTGCTTTGGCGGGCCCC-G-----------AGGG-GGC--ATA------
------------TCGCCCCCGGG-----CGCT--CGTCC-CGC-GCTCGCG-----CGCT
CCGGGCGTGTGCCCGCCAGA--AGCCC-T-C----GTAA-ACT-C--TC-GTGT-TCACG
GTG-AC-GTCTGAG-TGA------TATG-AGAA--TCGTA-ACCAAAA--CTTTCAACAA
CGGATCTCTTGGTTCTGGCATCGATGAAGAACGCAGCGAAATGCGATAAGTAATGTGAAT
TGCAGAATTTAGTGAATCATCGAATCTTTGAACGCACATTGCGCCCCTTGGTATTCCGAG
GGGCATACCTGTTCGAGCGTCATTGCACCCC--TCAAGCG---CT-GCTTGGTCAT-GGG
TGGT-CG----CCCTCCCT----------CGGGCGC-CCCC--GAAAGTCAGTGGCGG-T
CCGGCGAGG-CTTCGAGCG-TAGTAAAACATC--------GTAATCCCGC-TCT-GCGAG
TC-TCCGCCGCGGCC---GGCTA-G-CCCC---CTAGAC--GTTTTCCAA-TG-ATT-GA
CC-TCGGATCAGGTAGGGATACCCGCTGAACTTAAGCATATC------------------
---
>Lecanora_neomerrillii_ISE38146
TTTCCGTAGGTGAACCTGCGGAAGGATCATTACTG-AGAG--AGGG-G-CTTCGCG-CCC
CC-GGGG----------G-CCTCGG--CCCCCACCTCTT--CACCCG-TGC-CGAT-C-G
TACC----CGGTTGCTTTGGCGGGCC---G-----------AGGG-GGC--ATA------
------------TCGCCCCCCGG-----CGCT--CGTCC-CGC-GCTCGCG-----CGCT
CCGGGCGTGTGCCCGCCAGA--AGCCC-T-C----GTAA-ACT-C--TC-GTGT-TCACG
GTG-AC-GTCTGAG-TGA------TATG-AGAA--TCGTA-ACCAAAA--CTTTCAACAA
CGGATCTCTTGGTTCTGGCATCGATGAAGAACGCAGCGAAATGCGATAAGTAATGTGAAT
TGCAGAATTTAGTGAATCATCGAATCTTTGAACGCACATTGCGCCCCTTGGTATTCCGAG
GGGCATACCTGTTCGAGCGTCATTGCACCCC--TCAAGCG---CT-GCTTGGTCAT-GGG
TGGT-CG----CCCTCCCT----------CGGGCGC-CCCC--GAAAGTCAGTGGCGG-T
CCGGCGAGG-CTTCGAGCG-TAGTAAAACATC--------GTGATCCCGC-TCT-GCGAG
TC-TCCGCCGCGGCC---GGCTA-G-CCCC---CTAGAC--GTTTTCCAA-TG-ATT-GA
CC-TCGGATCAGGTAGGGATACCCGCTGAACTTAAGCATATCAATAAGCGGAGGAAAAGA
AAC
>Lecanora_cf-neomerrillii_OL604047
--------------------------TCATTACCG-AGAG--AGGG-G-CTTCGCG-TCC
CC-GGGG----------G-CCTCGG--TCCCCACCTCTT--CACCCG-TGC-CGAT-C-G
TACC----CTGTTGCTTTGGCGGGCCCC-G-----------AGGG-GGC--ATA------
------------GCGCCCCCCGG-----CGCT--CGTCC-GGC-GCTCGCG-----CGCT
CCGGGCGTGTGCCCGCCAGA--AGCCC-T-C----GTAA-ACT-C--TC-GTGT-TCGCG
GTG-AC-GTCCGAG-TGA------TATG-AGAA--TCGTA-ACCAAAA--CTTTCAACAA
CGGATCTCTTGGTTCTGGCATCGATGAAGAACGCAGCGAAATGCGATAAGTAATGTGAAT
TGCAGAATTTAGTGAATCATCGAATCTTTGAACGCACATTGCGCCCCTTGGTATTCCGAG
GGGCATACCTGTTCGAGCGTCATTGCCCCCC--TCAAGCG---CC-GCTTGGTCAT-GGG
TGGT-CG----CCCTCCCT----------TGGGCGC-CCCC--GAAAGTCAGTGGCGG-T
CCGGCGAGG-CTTCGAGCG-TAGTAAAACATC--------GTGATCCCGC-TCT-GCGAG
TC-TCCGCCGCGGCC---GGCCA-G-CCCC---CTAGAC--GTTTTCCAA-T--------
------------------------------------------------------------
---
>Lecanora_glaucomodes_CGMS81989
TTTCCGTAGGTGAACCTGCGGAAGGATCATTACCG-AGAG--AGGG-G-CGTCTCG-CTC
CC-GGGGGAGGGCTACGG-CTTCG---CCCCCAACTCTTCACCCTTC-TGT-CTAC-C-C
-GCCCTTTTTGTTGCTTTGGCGAGCCCC-GGGA--------AG-GGCG------------
---------GTACCGCCGCCCCC--------C--GCGTC--GC-CGCAGCG-----CTCG
GCCGACGAGTGCTCGCCAGA--GGCCC-G-T-----CCACATC-C-GG--TTA-ACTG-G
-TG-AC-GTCCGAG-T-A------TGCC-GAAAA-TAGCA-GAAAAAA--CTTTCAACAA
CGGATCTCTTGGTTCTGGCATCGATGAAGAACGCAGCGAAATGCGATAAGTAATGTGAAT
TGCAGAATTCAGTGAATCATCGAATCTTTGAACGCACATTGCKCCCCTCGGTATCCCGGG
GGGCATGCCTGTTCGAGCGTCGTTGCACCCC--TCAAGCG--CTC-GCTTGGTGTT-GGG
CCGT-CGCGCCCCCTCCCTTCT-GGGGAGGGGACGC-GCCCCCGAAAGTCAGGGGCGG-T
CCGCCGTGA-CTTCGAGCG-CAGTA-AGCA----------ATC-TCTCGC-TCT-GGAAG
CT-CGCGGCG-GGCT---CGCCGTT-CAAAACGCCCGACGTTTTCTC-CACCG-ATT-GA
CC-TCGGATCAGGTAGGGATACCCGCTGAACTTAAGCATATCAATAAGCGGAG-------
---
>Lecanora_glaucomodes_ISE46522
-TTCCGTAGGTGAACCTGCGGAAGGATCATTACCG-AGAG--AGGG-G-CGTCTCG-CTC
CC-GGGGGAGAGCTACGG-CCCCG---CCCCCAACTCTTCATCCTTC-TGT-CTAC-C-C
-GTCC--TTTGTTGCTTTGGCGAGCCTC-GGGA--------AG-GGCG------------
---------GTACCGCCCCCCC-T------TC--GCGTC--GC-CGCGGCG-----CTCG
GCCGACGAGTGCTCGCCAGA--GGCCC-G-T-----CCACATC-C-GA--TTA-ACTG-G
-TG-AC-GTCCGAG-CGA------TGCC-AAAAA-TAGCA-GAAAAAA--CTTTCAACAA
CGGATCTCTTGGTTCTGGCATCGATGAAGAACGCAGCGAAATGCGATAAGTAATGTGAAT
TGCAGAATTCAGTGAATCATCGAATCTTTGAACGCACATTGCGCCCCTCGGTAATCCGGG
GGGCATGCCTGTTCGAGCGTCGTTGCACCCC--TCAAGCG--TTC-GCTTGGTGTT-GGG
TCGT-CGCGCCCCCTCGCCTCTCAGGGAAGGGGCGC-GCCCCCGAAAATCAGGGGCGG-T
CCGGCGTGA-CTTCGAGCG-CAGTA-AGCA----------ATC-TCTCGC-TCT-GGAAG
CT-CGCGGCG-GGCC---CGCCGTT-CAAAACGCCCGACGTTTTCTC-CACCG-ATT-GA
CC-TCGGATCAGGTAGGGATACCCGCTGAACTTAAGCATATCAATAAGCGGAGGAAAAGA
AAC
>Lecanora_glaucomodes_ISE46533
-TTCCGTAGGTGAACCTGCGGAAGGATCATTACCG-AGAG--AGGG-G-CGTCTCG-CTC
CC-GGGGGAGAGCTACGG-CCCCG---CCCCCAACTCTTCATCCTTC-TGT-CTAC-C-C
-GTCC--TTTGTTGCTTTGGCGAGCCTC-GGGA--------AG-GGCG------------
---------GTACCGCCCCCCC-T------TC--GCGTC--GC-CGCGGCG-----CTCG
GCCGACGAGTGCTCGCCAGA--GGCCC-G-T-----CCACATC-C-GA--TTA-ACTG-G
-TG-AC-GTCCGAG-CGA------TGCC-AAAAA-TAGCA-GAAAAAA--CTTTCAACAA
CGGATCTCTTGGTTCTGGCATCGATGAAGAACGCAGCGAAATGCGATAAGTAATGTGAAT
TGCAGAATTCAGTGAATCATCGAATCTTTGAACGCACATTGCGCCCCTCGGTATTCCGGG
GGGCATGCCTGTTCGAGCGTCGTTGCACCCC--TCAAGCG--TTC-GCTTGGTGTT-GGG
TCGT-CGCGCCCCCTCGCCTCTCAGGGAAGGGGCGC-GCCCCCGAAAATCAGGGGCGG-T
CCGGCGTGA-CTTCGAGCG-CAGTA-AGCA----------ATC-TCTCGC-TCT-GGAAG
CT-CGCGGCG-GGCC---CGCCGTT-CAAAACGCCCGACGTTTTCTC-CACCG-ATT-GA
CC-TCGGATCAGGTAGGGATACCCGCTGAACTTAAGCATATCAATAAGCGGAGGAAAAGA
AAC
>Lecanora_glaucomodes_ISE54328
TTTCCGTAGGTGAACCTGCGGAAGGATCATTACCG-AGAG--AGGG-G-CGTCTCG-CTC
CC-GGGGGAGAGCTACGG-CCCCG---CCCCCAACTCTTCATCCTTC-TGT-CTAC-C-C
-GTCC--TTTGTTGCTTTGGCGAGCCTC-GGGA--------AG-GGCG------------
---------GTACCGCCCCCCCCT------TC--GCGTC--GC-CGCGGCG-----CTCG
GCCGACGAGTGCTCGCCAGA--GGCCC-G-T-----CCACATC-C-GA--TTA-ACTG-G
-TG-AC-GTCCGAG-CGA------TGCC-AAAAA-TAGCA-GAAAAAA--CTTTCAACAA
CGGATCTCTTGGTTCTGGCATCGATGAAGAACGCAGCGAAATGCGATAAGTAATGTGAAT
TGCAGAATTCAGTGAATCATCGAATCTTTGAACGCACATTGCGCCCCTCGGTATTCCGGG
GGGCATGCCTGTTCGAGCGTCGTTGCACCCC--TCAAGCG--TTC-GCTTGGTGTT-GGG
TCGT-CGCGCCCCCTCGCCTCTCAGGGAAGGGGCGC-GCCCCCGAAAATCAGGGGCGG-T
CCGGCGTGA-CTTCGAGCG-CAGTA-AGCA----------ATC-TCTCGC-TCT-GGAAG
CT-CGCGGCG-GGCC---CGCCGTT-CAAAACGCCCGACGTTTTCTC-CACCG-ATT-GA
CC-TCGGATCAGGTAGGGATACCCGCTGAACTTAAGCATATCAATAAGCGGAGGAAAAGA
AAC
>Lecanora_glaucomodes_ISE54329
TTTCCGTAGGTGAACCTGCGGAAGGATCATTACCG-AGAG--AGGG-G-CGTCTCG-CTC
CC-GGGGGAGAGCTACGG-CCCCG---CCCCCAACTCTTCATCCTTC-TGT-CTAC-C-C
-GTCC--TTTGTTGCTTTGGCGAGCCTC-GGGA--------AG-GGCG------------
---------GTACCGCCCCCCCCT------TC--GCGTC--GC-CGCGGCG-----CTCG
GCCGACGAGTGCTCGCCAGA--GGCCC-G-T-----CCACATC-C-GA--TTA-ACTG-G
-TG-AC-GTCCGAG-CGA------TGCC-AAAAA-TAGCA-GAAAAAA--CTTTCAACAA
CGGATCTCTTGGTTCTGGCATCGATGAAGAACGCAGCGAAATGCGATAAGTAATGTGAAT
TGCAGAATTCAGTGAATCATCGAATCTTTGAACGCACATTGCGCCCCTCGGTATTCCGGG
GGGCATGCCTGTTCGAGCGTCGTTGCACCCC--TCAAGCG--TTC-GCTTGGTGTT-GGG
TCGT-CGCGCCCCCTCGCCTCTCAGGGAAGGGGCGC-GCCCCCGAAAATCAGGGGCGG-T
CCGGCGTGA-CTTCGAGCG-CAGTA-AGCA----------ATC-TCTCGC-TCT-GGAAG
CT-CGCGGCG-GGCC---CGCCGTT-CAAAACGCCCGACGTTTTCTC-CACCG-ATT-GA
CC-TCGGATCAGGTAGGGATACCCGCTGAACTTAAGCATATCAATAAGCGGAGGAAAAGA
AAC
>Lecanora_glaucomodes_ISE57413
TTTCCGTAGGTGAACCTGCGGAAGGATCATTACCG-AGAG--AGGG-G-CGTCTCG-CTC
CC-GGGGGAGAGCTACGG-CCCCG---CCCCCAACTCTTCATCCTTC-TGT-CTTC-C-C
-GTCC--TTTGTTGCTTTGGCGAGCCTC-GGGA--------AG-GGCG------------
---------GTACCGCCCCCCCCT------TC--GCGTC--GC-CGCGGCG-----CTCG
GCCGACGAGTGCTCGCCAGA--GGCCC-G-T-----CCACATC-C-GA--TTA-ACTG-G
-TG-AC-GTCCGAG-CGA------TGCC-AAAAA-TAGCA-GAAAAAA--CTTTCAACAA
CGGATCTCTTGGTTCTGGCATCGATGAAGAACGCAGCGAAATGCGATAAGTAATGTGAAT
TGCAGAATTCAGTGAATCATCGAATCTTTGAACGCACATTGCGCCCCTCGGTATTCCGGG
GGGCATGCCTGTTCGAGCGTCGTTGCACCCC--TCAAGCG--TTC-GCTTGGTGTT-GGG
TCGT-CGCGCCCCCTCGCCTCTCAGGGAAGGGGCGC-GCCCCCGAAAATCAGGGGCGG-T
CCGGCGTGA-CTTCGAGCG-CAGTA-AGCA----------ATC-TCTCGC-TCT-GGAAG
CT-CGCGGCG-GGCC---CGCCGTT-CAAAACGCCCGACGTTTTCTC-CACCG-ATT-GA
CC-TCGGATCAGGTAGGGATACCCGCTGAACTTAAGCATATCAATAAGCGGAGGAAAAGA
AAC
>Lecanora_glaucomodes_ISE54330
TTTCCGTAGGTGAACCTGCGGAAGGATCATTACCG-AGAG--AGGG-G-CGTCTCG-CTC
CC-GGGGGAGAGCTACGG-CCCCG---CCCCCAACTCTTCATCCTTC-TGT-CTTC-C-C
-GTCC--TTTGTTGCTTTGGCGAGCCTC-GGGA--------AG-GGCG------------
---------GTACCGCCCCCCCCT------TC--GCGTC--GC-CGCGGCG-----CTCG
GCCGACGAGTGCTCGCCAGA--GGCCC-G-T-----CCACATC-C-GA--TTA-ACTG-G
-TG-AC-GTCCGAG-CGA------TGCC-AAAAA-TAGCA-GAAAAAA--CTTTCAACAA
CGGATCTCTTGGTTCTGGCATCGATGAAGAACGCAGCGAAATGCGATAAGTAATGTGAAT
TGCAGAATTCAGTGAATCATCGAATCTTTGAACGCACATTGCGCCCCTCGGTATTCCGGG
GGGCATGCCTGTTCGAGCGTCGTTGCACCCC--TCAAGCG--TTC-GCTTGGTGTT-GGG
TCGT-CGCGCCCCCTCGCCTCTCAGGGAAGGGGCGC-GCCCCCGAAAATCAGGGGCGG-T
CCGGCGTGA-CTTCGAGCG-CAGTA-AGCA----------ATC-TCTCGC-TCT-GGAAG
CT-CGCGGCG-GGCC---CGCCGTT-CAAAACGCCCGACGTTTTCTC-CACCG-ATT-GA
CC-TCGGATCAGGTAGGGATACCCGCTGAAC-TAAGCA----------------------
---
>Lecanora_glaucomodes_ISE46528a
TTTC-GTAGGTG-ACCTGCGGAAGGATCATTACCG-AGAGA-AGGG-G-CGTCTCG-CTC
CC-GGGGGAGGGCTACGG-CTCCG---CCCCCAACTCTTCATCCTTC-TGT-CTAC-C-C
-GTCC--TTTGTTGCTTTGGCGAGCCCC-GGGA--------AG-GGCG------------
---------GTACTGGCCCCC----------C--GCGTC--GC-CGCAGCG-----CTCG
GCCGACGAGTGCTCGCCAGA--GGCCC-G-T-----CCACATC-C-GA--TTA-ACTG-G
-TG-AC-GTCCGAG-TGA------TGCC-GAAAA-TAGCA-GAAAAAA--CTTTCAACAA
CGGATCTCTTGGTTCTGGCATCGATGAAGAACGCAGCGAAATGCGATAAGTAATGTGAAT
TGCAGAATTTAGTGAATCATCGAGTCTTTGAACGCACATTGCGCCCCTCGGTATTCCGGG
GGGCATGCCTGTTCGAGCGTCGTTGCACCCC--TCAAGCG--TTC-GCTTGGTGTT-GGG
TCGT-CGCGCCC------------------------------------------------
------------------------------------------------------------
------------------------------------------------------------
------------------------------------------------------------
---
>Lecanora_cf-albella_OL604000
---------------------------------CG-AGAA--AGACCGACCAAGCA-TCC
A--ATGC----------G-CCTTGGT-CAATCCACTTCTC-ACCCCT-TGT-CTAC-C-T
-ACC---TTTGTTGCTTTGGCGGGCCTC-G-----------TTCG-G-------------
--------------------CGT-----CGCC--GAGA----C-GTTCGCG-----CTCG
GTCGGCGAATGCCCGTCAAA--A-CCT-C-CCT--TCGATTTCGTTGA---TA-GATA-G
CTA-CG-GTCCGAG-GAA------CATC-A-AA--TAGCG---AAAAA--CTTTCAACAA
CGGATCTCTTGGTTCTGGCATCGATGAAGAACGCAGCGAAATGCGATAAGTAATGTGAAT
TGCAGAATTTAGTGAATCATCGAATCTTTGAACGCACATTGCGCCCCTCGGTATTCCGGG
GAGCATGCCTGTTCGAGCGTCATTGCACCCC--TCAAGCT---TA-GCTTGGTGTT-GGG
TCGG-CG---CCCCTTAC-----------AGGGCGC-GCCC--GAAAGCCAGTGGCGG-T
CCGGCGCGG-CTCCGAGCG-TAGTA-AATT----------TTC-TCCCGC-TCT-GGAGG
TC-CGCGGTGGGCTC----GCCA-T-CAGC----CCGAC--GTTCTA-TA-C--------
------------------------------------------------------------
---
>Lecanora_cf-albella_OL604007
------------------------------------------------------------
-----------------------------------TTCTC-ACCCCT-TGT-CTAC-C-T
-ACC---TTTGTTGCTTTGGCGGGCCTC-G-----------TTCG-G-------------
--------------------CGT-----CGCC--GAGA----C-GTTCGCG-----CTCG
GTCGGCGAATGCCCGTCAAA--AGCCT-C-CCT--TCGATTTCGTTGA---TA-GACA-G
CTA-CG-GTCCGAG-GAA------CATC-A-AA--TAGCG---AAAAA--CTTTCAACAA
CGGATCTCTTGGTTCTGGCATCGATGAAGAACGCAGCGAAATGCGATAAGTAATGTGAAT
TGCAGAATTTAGTGAATCATCGAATCTTTGAACGCACATTGCGCCCCTCGGTATTCCGGG
GAGCATGCCTGTTCGAGCGTCATTGCACCCC--TCAAGCG---TA-GCTTGGTGTT-GGG
TCGG-CG---CCCCTTAC-----------AGGGCGC-GCCC--GAAAGCCAGTGGCGG-T
CCGGCGCGG-CTCCGAGCG-TAGTA-AATT----------TTC-TCCCGC-TCT-GGAGG
TC-CGCGGTGGGCTC----GCCA-T-CAGC----CCGAC--GTTCTA-TA-C--------
------------------------------------------------------------
---
>Lecanora_albella_KY548048
--------------------------------TCG-AGAA--AGACCGACCAAGCA-TCC
A--ATGT----------G-CCTCGGT-CAATCCACTTCTC-ACCCCT-TGT-CTAC-C-T
-ACC---TTTGTTGCTTTGGCGGGCCTC-G-----------TTCG-G-------------
--------------------CGT-----CGCC--GAGA----C-GTTCGCG-----CTCG
GTCGGCGAGTGCCCGTCAAA--AGCCT-C-CCT--TCGATTTCGTTGA---TA-GATA-G
CTA-CG-GTCCGAG-GAA------CATC-A-AA--TAGCG---AAAAA--CTTTCAACAA
CGGATCTCTTGGTTCTGGCATCGATGAAGAACGCAGCGAAATGCGATAAGTAATGTGAAT
TGCAGAATTTAGTGAATCATCGAATCTTTGAACGCACATTGCGCCCCTCGGTATTCCGGG
GAGCATGCCTGTTCGAGCGTCATTGCACCCC--TCAAGCT---TA-GCTTGGTGTT-GGG
TCAG-CG---CCCCCTAT-----------GGGGCGC-GCCC--GAAAGCCAGTGGCGG-T
CCGGCGCGG-CTCCGAGCG-TAGTA-AATT----------TTC-TCCCGC-TCT-GGAGG
TC-CGCGGTGGGCTC----GCCA-T-CAGC----CCGAC--GTTCTA-TA-CC-ATT-GA
CC-TCGGATCAGGTAGGGATACCCGCTGAAC-----------------------------
---
>Lecanora_albella_KY548044
----------------------------------------------CGACCAAGCA-TCC
A--ATGT----------G-CCTCGGT-CAATCCACTTCTC-ACCCCT-TGT-CTAC-C-T
-ACC---TTTGTTGCTTTGGCGGGCCTC-G-----------TTCG-G-------------
--------------------CGT-----CGCC--GAGA----C-GTTCGCG-----CTCG
GTCGGCGAGTGCCCGTCAAA--AGCCT-C-CCT--TCGATTTCGTTGA---TA-GATA-G
CTA-CG-GTCCGAG-GAA------CATC-A-AA--TAGCG---AAAAA--CTTTCAACAA
CGGATCTCTTGGTTCTGGCATCGATGAAGAACGCAGCGAAATGCGATAAGTAATGTGAAT
TGCAGAATTTAGTGAATCATCGAATCTTTGAACGCACATTGCGCCCCTCGGTATTCCGGG
GAGCATGCCTGTTCGAGCGTCATTGCACCCC--TCAAGCT---TA-GCTTGGTGTT-GGG
TCAG-CG---CCCCCTAC-----------GGGGCGC-GCCC--GAAAGCCAGTGGCGG-T
CCGGCGCGG-CTCCGAGCG-TAGTA-AATT----------TTC-TCCCGC-TCT-GGAGG
TC-CGTGGTGGGCTC----GCCA-T-CAGC----CCGAC--GTTCTA-TA-CC-ATT-GA
CC-TCGGATCAGGTAGGGATACCCGCTGAAC-----------------------------
---
>Lecanora_albella_KX133002
-----------GAACCTGCGGAAGGATCATTATCG-AGAA--AGACCGACCAAGCA-TCC
A--ATGT----------G-CCTCGGT-CAATCCACTTCTC-ACCCCT-TGT-CTAC-C-T
-ACC---TTTGTTGCTTTGGCGGGCCTC-G-----------TTCG-G-------------
--------------------CGT-----CGCC--GAGA----C-GTTCGCG-----CTCG
GTCGGCGAGTGCCCGTCAAA--AGCCT-C-CCT--TCGATTTCGTTGA---TA-GATA-G
CTA-CG-GTCCGAG-GAA------CATC-A-AA--TAGCG---AAAAA--CTTTCAACAA
CGGATCTCTTGGTTCTGGCATCGATGAAGAACGCAGCGAAATGCGATAAGTAATGTGAAT
TGCAGAATTTAGTGAATCATCGAATCTTTGAACGCACATTGCGCCCCTCGGTATTCCGGG
GAGCATGCCTGTTCGAGCGTCATTGCACCCC--TCAAGCT---TA-GCTTGGTGTT-GGG
TCAG-CG---CCCCCTAC-----------GGGGCGC-GCCC--GAAAGCCAGTGGCGG-T
CCGGCGCGG-CTCCGAGCG-TAGTA-AATT----------TTC-TCCCGC-TCT-GGAGG
TC-CGTGGTGGGCTC----GCCA-T-CAGC----CCGAC--GTTCTA-TA-CC-ATT-GA
CC-TCGGATCAGGTAGGGATACCCGCTGAACTTAA-------------------------
---
